# Supplementary material for: Comprehensive Genome-Wide Identification and Transcript Profiling of GABA Pathway Gene Family in Apple (Malus domestica)
Source: Genes (Basel). 2021 Dec 12;12(12):1973. doi: 10.3390/genes12121973 (PMC8700813; doi:10.3390/genes12121973)
Supplement: Supplementary file 1 [file genes-12-01973-s001.zip]

Archive with 3 entries (2 files):
- supplementary/
- supplementary/Supplemental Figure 1-MdALMT identify.tif
- supplementary/Table S1- Table S5.xlsx
