# Supplementary material for: Comprehensive Genome-Wide Identification and Transcript Profiling of GABA Pathway Gene Family in Apple (Malus domestica)
Source: Genes (Basel). 2021 Dec 12;12(12):1973. doi: 10.3390/genes12121973 (PMC8700813; doi:10.3390/genes12121973)
Supplement: Supplementary file 1 [file genes-12-01973-s001.zip › supplementary/Table S1- Table S5.xlsx]

## Sheet: Table S1
Table S1 Promoter, CDS, and Protein sequences of GABA signaling pathway genes
Gene ID	Gene name	Promoter seq	CDS seq	Protein seq
MD06G1235500	MdGAD1	agactcttttgactaaagacttgggggactactgtttgtaccatacttagggcttccgta tttagatctcgtataaatactcgaatgactcaaatgtaattatgtaataaatgaatggac aaatatgtaataagtgatgaacccttatataaaatgactcctcactctcttcattaagga agtcaagttttaggccacgggaagatagcacacagaaaataggctagagagcacactgcc tctagccttcttgtatattcaccattcagagtgaaatatcaatatcagtgtgggcgtagc ccaaatattggggtgaaccataatacatcttgtgttttttactttcttgctgatttacgg tcggatttatgttgtcccaagaccttttggttt…	ATGGCGATCTCAACGACATCCGGTGACCGTCTTGGAGAGCTGGTGAACTGTACCTTTGCT TCCAGATATGTGCGTAACGACCTCCCTAAGTTTCAGATGCCGGCGACGTCGATACCAAAG GACGCGGCGTATCAGATAATAAACGACGAGCTCATGCTGGACGGGAATCCGCGGCTGAAC TTGGCGTCGTTCGTGACGACGTGGATGGAGCCCGAATGCGATCGGCTGATGATGGCTTCC ATGAACAAAAACTACGTCGACATGGATGAGTACCCTGTCACCACTGAACTCCAGAATCGG TGTGTGAATATGATCGCAAATCTGTTTAATGCACCCATTGGAGACGGCGAAACTGCCGTT GGTGTGTCAACAGTAGGTTCTTCAGAGGCAATA…	MAISTTSGDRLGELVNCTFASRYVRNDLPKFQMPATSIPKDAAYQIINDELMLDGNPRLN LASFVTTWMEPECDRLMMASMNKNYVDMDEYPVTTELQNRCVNMIANLFNAPIGDGETAV GVSTVGSSEAIMLAGLAFKRKWQHKRKLEGKPSDKPNIVTGANVQVCWEKFARYFEVELK EVKLSEGYYVMDPTKAIEMVDENTICVAAILGSTLTGEFEDVKLLNDLLAEKNKQTGWDT PIHVDAASGGFIAPFLYPELEWDFRLPLVKSINVSGHKYGLVYAGVGWVVWRSKEDLPDE LVFHINYLGSDQPTFTLNFSKGSSQIIAQYYQFIRLGFEGYKNVMINCVENTRLLREGLE KTGRFEILSKDIGVPLVAFSLKDSSKHTVFEVA…
MD09G1276300	MdGAD2	aaattaatatgaaagcccatacgagaaaggacctcacatgttttcaaaataaagatcagt ctgacaaacgtaatttctcaaatttatggagttttgtgaaagcataacaaacctaattgt gagtgaaaattaagcactaaacatgattgaaactcaacaatgagaatccgcgcgcaagaa ggcaacttaataataaaagagcgaacagcaggggctgaagaaggaaacaaaagaaaaaac aaacagagaagctgtaaaggtgggggatgaatcaaacaggatcatgtcaccaactaagct accagagcgagcctgtgcattaagtgcacaaattgatttttaatttgaatcttgtcatta cacgtttttcttcaattttgagttgatttccgg…	ATGGCTCTCTCAAGGACTGCGTCGGAGTCGGACGTCTCCGTCCACTCAACCTTCGCTTCT CGATACGTCCGAACTTCTCTTCCTAGGTTCAAAATGGCGGAAAATTCGATCCCCAAGGAG GCAGCGTACCAGATTATAAACGATGAGCTGATGTTGGATGGGAACCCTAGGCTGAATCTG GCTTCGTTTGTGACGACATGGATGGAGCCTGAGTGTGATAAACTTATGATGGCCTCCATC AACAAGAACTACGTCGACATGGATGAGTACCCTGTCACCACTGAGCTCCAGAATCGATGC GTAAACATGATAGCTCATCTGTTCAATGCACCATTGGGAGATTCAGAGGCAGCAATTGGA GTGGGAACGGTGGGCTCTTCTGAGGCCATCATG…	MALSRTASESDVSVHSTFASRYVRTSLPRFKMAENSIPKEAAYQIINDELMLDGNPRLNL ASFVTTWMEPECDKLMMASINKNYVDMDEYPVTTELQNRCVNMIAHLFNAPLGDSEAAIG VGTVGSSEAIMLAGLAFKRKWQNKRRAEGKPVDKPNIVTGANVQVCWEKFARYFEVELKE VKLRDGYYVMDPEKAVEMVDENTICVAAILGSTLNGEFEDVKLLNDLLIEKNKETGWDTT IHVDAASGGFIAPFLYPELEWDFRLPLVKSINVSGHKYGLVYAGIGWVIWRNKEDLPEEL IFHINYLGADQPTFTLNFSKGSSQVIAQYYQLIRLGFEGYRNVMENCRENMVVLKEGLEK TGRFNIVSKDEGVPLVAFSLKDNHRHDEFEISD…
MD09G1277000	MdGAD3	ttctcacaaataaataagtttttagtgaccaaatacttacccagaaccaatcattaaaga taagaatagcttttcaacgacgaaaaatcatttaaaggtcgtcactaaaaaaaaaagctg taacaatcattttatattttctctctttgtaatttattttttgaattttaataagcacat tcataacatgtgtacaattactagtttttagtaatagtaataataattaaaagaaaacaa agaataagcttttttttgttgttggaagaataaataaaaagaatgtaggccatgttttct ttacactaatgtgagaatgaaagaattgaagaacttagaaataaaaaagctaagtacagg aaattggatttcaaggtaaaactcacatgttat…	ATGGCTCTCTCAAGGGCTGCATCGGAGTCGGACGTCTCCGTCCACTCAACGTTCGCTTCT CGATACGTCCGAACTACTCTTCCTAGGTTCAAAATGGCGGAAAATTCGATCCCGAAGGAG GCAGCGTACCAGATCATAAACGATGAGCTGATGTTGGATGGGAACCCTAGGTTGAATCTG GCATCGTTCGTGACGACATGGATGGAGCCTGAGTGTGATAAACTCATGATGGCCTCCATC AACAAGAATTACGTCGACATGGATGAGTACCCTATCACCACTGAGCTCCAGAATCGGTGC GTAAACATAATAGCTCATCTGTTCAATGCACCATTGGGAGATTCAGAGGCAGCCGTTGGA GTGGGAACGGTGGGCTCTTCTGAGGCCATCATG…	MALSRAASESDVSVHSTFASRYVRTTLPRFKMAENSIPKEAAYQIINDELMLDGNPRLNL ASFVTTWMEPECDKLMMASINKNYVDMDEYPITTELQNRCVNIIAHLFNAPLGDSEAAVG VGTVGSSEAIMLAGLAFKRKWQNKRRAEGKPVDKPNIVTGANVQVCWEKFARYFEVELKE VKLREGYYVMDPEKAVEMVDENTICVAAILGSTLNGEFEDVKLLNDLLIEKNKETGWDTS IHVDAASGGFIAPFLYPELEWDFRLPLVKSINVSGHKYGLVYAGIGWVIWRNKEDLPDEL IFHINYLGADQPTFTLNFSKGSSQIIAQYYQLIRLGFEGYRNVMENCRENMVVLKEGLEK TGRFNIVSKDEGVPLVAFSLKDNHRHDEFEISD…
MD14G1242700	MdGAD4	atgatatttgcaaattactgaattaagtcgattgcttggtatggcctaccctctgtagaa acgtaagcaatacatgaacaatgttatttttcacgagagaaattttgattggacactcag taggacagctcatataagaggagaaatcaacacaatatagcgtttttgtcgcttaatatt acaatttagtagtatttctctcaatttgtaagtgaaatgttttatattctattatattat tacggttagtctagtctttcatctatttagtgtatataatatcatttattgataaaaatc ttacagttttgtgataagtgttttacagataaagcgattcaagcgttgtttacccaagtt tatgttttatttctcgaagtgtccgtcaaacga…	ATGGTGATCTCAACGACTTCCGCTGAGCGTCGTGGAGAGCAGGTGAACTGTACCTTTGCT TCCAGATATGTGCGTAACGTCCTCCCTAAGTTTCAGATGCCGGAGACGTCGATGCCAAAG GACTCGGCGTATCAGATAATAAACGACGAGCTGATGCTGGACGGGAATCCGCGGCTGAAC TTGGCGTCGTTCGTGACGACGTGGATGGAGCCTGAATGCGATCGGCTGATGATGGCTTCC ATGAACAAAAACTACGTCGACATGGATGAGTACCCTGTTACTACTGAACTCCAGAATCGT TGTGTGAATATTATCGCAAATCTGTTTAATGCTCCCATTGGAGACGGCGAAACTGCTGTT GGTGTGTCAACAGTAGGTTCTTCAGAGGCAATG…	MVISTTSAERRGEQVNCTFASRYVRNVLPKFQMPETSMPKDSAYQIINDELMLDGNPRLN LASFVTTWMEPECDRLMMASMNKNYVDMDEYPVTTELQNRCVNIIANLFNAPIGDGETAV GVSTVGSSEAMMLAGLAFKRKWQNKRKLEGKPFDKPNMVTGANVQVCWEKFARYFEVELK EVKLSEGYYVMDPAKAVEMVDENTICVAAILGSTLTGEFEDVKLLHDLLVEKNKQTGWDT PIHVDAASGGFIAPFLYPELEWDFRLPLVKSINVSGHKYGLVYAGVGWVVWRSKEDLPDE LIFHINYLGSDQPTFTLNFSKGTELYIIYQFAM
MD16G1010800	MdGAD5	ttcacttgctaaccactccaaaggagacgattgtaattagtcaactaattaccttggtca tttgcttgattcagtttatgtcaccattcgttcaaacttcaacgtcaaatgcatgttcaa ggtggacaactttgagtttcaccatttgttcaaacttcaacctcaaatgtatatttaagg tggacaactttgagttccattggtgaatggttttcaataaatttgctagctccattcaaa caatattttcacattgatcattagttagatgtgcacgataatattgtttccttatgttaa gtcacatatttgactccctctcatgatccaacaacattgtggtcactcaccattcgatct taatccaacgataggtagtttaagagaacagga…	ATGGGGCTCTCGAAAACATTCTCAGAGTCCGATGTGTCGCTCCACTCCACCACTAGCTAT ATCCTAACGTCACCGGCTAAGTACAAGATGCCTGAGAATTCAATGCCAGAGGACATGGCG TTCCAAATGATAGACGATGAGCTGAGGTTGGATGCGGACCCAAGGCTGAACTTGGCTTCG TTTGTGACAACATCGATGGAGGATAAGGCTAAAAGGCTTATCATGGAGTCCCTCGACAAG AACTATGTTGACATGGATGAGTACCCTGCTACCACTGATCTTCAGAATCGGTGCGTCAAT ATGATAGCCCATCTTTTTAATGCACCACTCAAAGACGGCGAGGCTGCGACCGGAACGGGA ACAGTAGGATCATCGGAGGCCATAATGCTGGCG…	MGLSKTFSESDVSLHSTTSYILTSPAKYKMPENSMPEDMAFQMIDDELRLDADPRLNLAS FVTTSMEDKAKRLIMESLDKNYVDMDEYPATTDLQNRCVNMIAHLFNAPLKDGEAATGTG TVGSSEAIMLAGLAFKRKWQNKMKAIGKPYDKPNIVTGANVQVCWEKFARYFEVELKKVK VREDYYVMDPVKAVEMVDENTICVAAILGSTYNGEFEDVKLLNDLLMEKNKQTGWDTPIH VDAASGGFIAPFLYPDLEWDFRLPLVKSINASGHKYGLVYAGIGWIVWRSKQDLPEDLIF HINYLGADQPTFTLNFSKGSSQVLAQYYQLIRLGFEGYHEIMENCHYLAMVVKEGVEKTG QFKILSKDIGVPVVAFSLKDRIRYDEFKVSEGL…
MD09G1139200	MdGABA-T1	tgtgggggaatgacccctatttatagaaaaacttgtagctttgtcacattgacatgtgtc atgttatgattggttcttgatgttgacacgtgctgcgctctgattggcttctaatcttga cacgtgtcgagtagtgattggcctcctggtcggaggggaactcttctgggtccttgacag tatagcgttggccggtgctcggtagtttcgggattggtcaagtatggtacaaacaaaact aatcattaatttctatatcctttagttttcaaaactttgttcataaatttagtctccgtg acattattttttataaaacgactcattgccagatcccatgaaccaaatggaaaaatatat gttactattctcctttggttgtcttggtgcttg…	ATGGGGATCAGCCGTTTTCTTCGATCCAATCTCAGAACCCAGATTGAAGAACAAGTTGTG CGACTTGTTTCATCTACAAAATATGCTGCTGTATCTAGAAGTCCACAGGAGCATCTCTTT ATGGTTCCCTTTCTGGCCCGGTCCTATAGTACAGGGTCATCTGTGCAAAAGGAAGAACCA ACAACTGTTGAAAAAGGCCTCGGGTTCAAGGGCCATGATATGCTTGCACCCTTCACACCT GGGTGGCAGAGTACTGATTTGCATCCTTTGATTATAGAAAAGTCTGAGGGTAGCTATGCT TATGACAGCAATGGGAAGAAGTATCTTGATGCTCTTGCGGGTCTATGGTGCACAGCATTA GGTGGAAATGAACCTCGACTGGTTGCGGCTGCA…	MGISRFLRSNLRTQIEEQVVRLVSSTKYAAVSRSPQEHLFMVPFLARSYSTGSSVQKEEP TTVEKGLGFKGHDMLAPFTPGWQSTDLHPLIIEKSEGSYAYDSNGKKYLDALAGLWCTAL GGNEPRLVAAATKQLNTLPFYHSFWNRTTRPSLDLAKELLETFTATKMAKAFFTNSGSEA NDTQVKLVWYYNNALGRPDKKKFIARHKSYHGSTLIAASLSGLPALHQKFDLPAPFVLHT DCPHYWRHHLPGETEEEFSTRLANNLENLILKEGPETIAAFIAEPVMGAGGVITPPATYF EKVQAVVKKYDILFIADEVICAFGRLGYMYGCDKYNIKPDLVSVAKALSSAYMPIGAVLV SPEVSDVIHSQSSKLGSFSHGFTYSGHPVACAV…
MD17G1128700	MdGABA-T2	tcaattttagtctccaggcctattactccaaacactttctataaaggacaaaaccttata aagtgataaaatcttttgggaatggccaatgtgagacaaagaaatttctactcaaactac tcaagattccaacacataattcaatgttgtttgatacattcatgtatgattttttgtagt ttacattatccccaaaaaccttattatcgggcttggaagttgctacaaatatagaaaaaa ggaccagaaggcttttcgaaatgacttgttgccaggtcacacgaacgaagtggaaaaaca tacgtctcatttggttgtctgggtgcttggttataaacagaagctacatgagtgaatatt ttcatagaacgagaatgtcgcattgtaaacatt…	ATGGGGATCAATCGTTTTTTCCGATCCAATCTCAGAACCCAGCTTGTTTCATGTACAAAA TATGCCGCTGCTTCTAGAAGTCCACTGGATCATGTCTTGCTGGTTCCCTTTCTGGCCAGG TCTTATAGTACAGGGTCACCTTTGCGAAGGGAAGAATCAACAGCTGAGGAAAAAGGCCTC GGGTTCAAGGGGCATGATATGCTTGCACCCTTCACAGCTGGGTGGCAGAGTACTGATTTG CATCCTTTGATTATAGAAAAGTCTGAGGGTTGCTATGTTTATGACAGCAATGGGAAGAAG TACCTCGATGCTCTTGCTGGTCTATGGTGCACAGCATTAGGCGGAAATGAACCTAGACTA GTTGCAGCTGCAACTAAACAGTTGAATACCTTG…	MGINRFFRSNLRTQLVSCTKYAAASRSPLDHVLLVPFLARSYSTGSPLRREESTAEEKGL GFKGHDMLAPFTAGWQSTDLHPLIIEKSEGCYVYDSNGKKYLDALAGLWCTALGGNEPRL VAAATKQLNTLPFYHSFWNRTTKPSLDLAKELLETFTASKMAKAFFTNSGSEANDTQVKL VWYYNNALGRPDKKKFIARHKSYHGSTLIAASLSGLPALHQKFDLPVPFVLHTDCPHYWR HHLPGETEEEYSTRLANNLENLILKEGPETIAAFIAEPVMGAGGVIPPPATYFEKVQAVV KKYDILFIADEVICAFGRLGYMYGCDKYNIKPDLVSVAKALSSAYMPIGAVLVSPEVSDV IHSQSSELGSFSHGFTYSGHPVACAVAIEALKI…
MD02G1244800	MdGAT1	tataaaattaatattttgtttatcgtgtatcgtgttacccacgtgtatacccaaaccaat ctgttatcttaacaggtgcttatcgggttatccgataacgatcagattcgttatcgtgtc gacccgaacacctgttaatttcatgtcgtgtcgtgtcgtattaggttatcgggtcgtgtt aggaattgacatgcctaataaacatgtcggtcgggtgctgttggtagaccgttctcttga gtagtccaaaacagttttcaactaaactcgccaaacggagcgctaagtatgattgcacat aggggtggatttagtacggttaccgtaccaaaacctttgtaccaattaccgtaccaaact ttcggtttggtaaaatctattaccatcaccata…	ATGATTATTAATTGGCATTATATTACTATAAATAGTTTGTCTTCGCTTTTCTTACTACCG GATATTCTACTTTCTCACTGCATATACACTCCAGAGAGAGAGGGGGAGGAGTGGAGAGAG AGGGAGGAAAGGAAGAGAGAGATGGGAACGGTGGCTCCAAACTTGATGGAAGTATCCGCC GGACGTGATAACGAAAACGGTACTGCCAGAAGCCCTCCGGCAAAGGTGCTTGATGCTGGA GCTCTCTTCGTCCTCAAATCTCAAGGATCATGGTTGCACTGTGGGTACCACTTGACGACG TCGATAGTAGCTCCAGTGATTCTAACTCTTCCCTTTGCGCTGGCCTTGCTAGGCTGGGTT GGGGGACTCATATGCCTCGCATTGGCTGCTTTG…	MIINWHYITINSLSSLFLLPDILLSHCIYTPEREGEEWREREERKREMGTVAPNLMEVSA GRDNENGTARSPPAKVLDAGALFVLKSQGSWLHCGYHLTTSIVAPVILTLPFALALLGWV GGLICLALAALVTFYSYNLLSLVLEHQEKLGHRQLRFRDMARDILGPGWGKYFVGPLQFW ICYGAVIACTLLGGQSLKFIYLLSYPDGTMKLHQFIIIFGTVPLVLAQMPSFHSLRHINL VSLILCLAFSTCATAGSIYIGHSDNAPRREYTVKGSAKDRSFGIFNAISIIATTYASGII PEIQATLAPPVKGKMFKGLYVCYSVIVTTYFSVAISGYWAFGNQAMGTVLSNFMGDGKPL LPTWFLLMTNVFTLLQVSAVTVVYLQPTNEVFE…
MD03G1133300	MdGAT2	cgtcattacaatatggggtattacttggcagatgacatctacccatagtgggtgacactt atccaagcaattccaaaccctaaaaatgatgccaaaaaatgttttaccttacaccaagag gcatacctgaaagatgttgagagagctttcgatattctacaagcacggtggaagatcatc aaggaaccggcaagatggtggagtcgagaaaattagaactccatcatgatgccttgcatc atattacacaacattattgttgaggatgagcgagatatgtatattgatggagagtttgat gacaaccaaaaggatccaaataggtcaagaacggctcgtgcaaaaatatatgatgagcct aatttgcctttgaatccacgaactggtagtatc…	ATGCGCTACGCAGGTCGGCTATATATTATGTACACACGCAGATATATAACCCCATGTCTA TCTTCAAGATTTGATCTCATCCCACTTCTTTTGTTACTCTTGGTTTTGTTTTCTGTTTTT CGGCAGAGAGAGATGGGGACGCTGCCACCAACATCGGTAGCAGTGGATAATGATCGAGTA GATGATGCCAAAGTTGGCCGCAAAGAAGCTGATCATGATCACGAACAGAAGCAACTCGAT GCTGGTGCTCGTTTTGTTCTCAAATCCAAAGGATCATGGGTGCACTGCGGTTATCACTTG ACAACATCGATTGTTTCTCCGGCACTCCTGAGTTTGCCGTACGCCTTCACCTTCCTCGGA TGGGTGGCCGGAATTTTGTGTTTGGTCATCGGA…	MRYAGRLYIMYTRRYITPCLSSRFDLIPLLLLLLVLFSVFRQREMGTLPPTSVAVDNDRV DDAKVGRKEADHDHEQKQLDAGARFVLKSKGSWVHCGYHLTTSIVSPALLSLPYAFTFLG WVAGILCLVIGALVTFYSYNLISLVLEHYAQLGHRHLRFRDMTHDILGPRWGRYFVGPIQ FLVCYGIVVACTLLGGQCMKAVYLLTNPNGTMKLFEFVIIFGCLMLLLAQIPSFHSLRHI NLVSVFLCLAYSACTTAACIYIGSSSKGPHKNYSLNGNSQSRVFGVFNANAIIATTFGNG IIPEIQATIAPPVKGKMFKGLCVCYAVVTMTFFSVAISGYWAFGNQSEGLILSNFLDDGK PLVPKWFIFMINLFTILQLSAVGVVYLQPTNEV…
MD06G1103100	MdGAT3	tattgctaacagaaattacaattgaatccatattgctaacaggaccataaggtcatgaat aaccatttttttcaaccacatggaccagattaaaactagggtcacaccacagggataatg aaaatgatttggccttaattttttggcataaaagattattctcttttaaattgatttgtt tcataatttatctttttatctacgtggacaaatttgattgccacatagcaaaaatgtagg ttgcatttaccacgtcatcctataacgggaaatttaacgtattttttaaattgatgtatg atattggtgtaaaatcttgaacccttgtatgaaattgaaaaaattaaaagacacgtatga atttgaaattagacaaaaatttgagggggcaaa…	ATGACGGGGCCTCCCGATTCCGAAACCCTCCTCGGAGCCCGCCGCGAAAGCGACGCCGGC GCTGTCTTCGTCCTCCAATCCAAAGGGCAGTGGTGGCATGCCGGGTTCCATCTGACGACG TCGATAGTGGGACCCACAATACTGACGCTGCCGTACGCGTTCAGAGGACTGGGATGGGGG CCGGGGTTTCTGTGCCTGACCATCATGGGCCTGGTCACCTTCTACTCTTACTACCTCATG TCGAAGGTGCTCGACCAGTGTGAGAAGGAGGGTCGCCGCCACATCCGATTCCGTGAACTC GCCGCCGACGTATTAGGGTCTGGATGGATGTATTATTTCGTCATATTCATTCAAACGGCT ATAAACACTGGGGTTGGAATAGGAGCAATTTTG…	MTGPPDSETLLGARRESDAGAVFVLQSKGQWWHAGFHLTTSIVGPTILTLPYAFRGLGWG PGFLCLTIMGLVTFYSYYLMSKVLDQCEKEGRRHIRFRELAADVLGSGWMYYFVIFIQTA INTGVGIGAILLSGECLKIMYSELSPNGSLKLYHFIAMVTVVMIVISQLPTFHSLRHINF VSLLLCLGYSFLVVGACIYAGTSKNAPARDYSLESSTSTRLFNAFTSISIFAAIFGNGIL PEIQATLAPPATGKMVKGLVMCYTVIFITFYSTAVSGYWVFGNKSSSNILNSLMPDEGPS LAPTWVLGLTVIFVLLQLLAIGLVYSQVAYEIMEQKSADVKQGMFSKRNLIPRIILRSLY MVLCGFFAAMLPFFGDISGVVGAVGFIPLDFIL…
MD07G1072100	MdGAT4	agtataagataaactatactactgtataataaccacaaatcaattaataataataatcac gcacaaatttaattaaagcataaagcaattaacatatatctgtatgcaattgtagtcaca ttgtaataatcaagcacatatgtaattaaagcataaaaagatgcaagtacttgatactga ataatcacacacaaattgtaacaatcacggcactgatgcaattgtaatcaaatcacgtct attctaagaatttataattaaaaacaattcaattgtactttaaattgatgatagttttct cagaacacagatgacagcaaatcacaaatcacgtctattctaagaatttataattaaaaa caattcaattatgctttaaattgatgacagttt…	ATGGAGTCAGTTCTTCCCAGTTCAAATACTGATTTATCAGCAGAAAATAAGGAAGATGAA GAAGTCAACATTTCAAAGGAGCTTGATGCTGGAGCTTTATTTGTGCTCAAATCCAGAGGG TCATGGTTGCATTGTGGATATCACCTGACAACTTCAATTGTAGCCCCTGCCCTTCTAAGT CTTCCCTATGCACTTTCCTTGATGGGTTGGTTTGCTGGGGCTTTATGCCTCACCATTTCA GCTCTTGTAACGTTCTACTCCTACAACCTTCTGTCCTTGGTTTTAGAACACCATGACCAG CTTGGCATGCGCCAGCTTCGATTCCGAGACATGGCCAGAGATATTTTGGGACCAGGGTGG GGAAGATACTTTGTTGGTCCAATTCAATTTGGC…	MESVLPSSNTDLSAENKEDEEVNISKELDAGALFVLKSRGSWLHCGYHLTTSIVAPALLS LPYALSLMGWFAGALCLTISALVTFYSYNLLSLVLEHHDQLGMRQLRFRDMARDILGPGW GRYFVGPIQFGLCYGAVIACILLGGQSLKYIYLLSSSRPEAMQLYQFVIIFGVLMLVLAQ IPSFHSLRHINLVSLILCLAYSICATAGSVYIGNSTNAPRKDYSLNGSGQNRVFGSFNAI SIIATTYGNGIIPEIQATIAPPVKGKMFKGLCVCYAVVLSTFFSVGISGYWAFGNQAKGT ILLNFLVDGKPLLPTWVLLMTNVFTFLQVSAVSVVYLQPTNEVLERKFANAKVDQFSVRN VVPRLVYRSLSVVIATTVAAMFPFFGDINALIG…
MD07G1072200	MdGAT5	gagagagagagagagagagttgtttaccaaaaagtagagagagaggtgactacaataata gagaaaaccaaaaagtagagagttgactacaataatagagtaacaaagctgatgcggtag aagacatgagtagaaaaagaaaataaagtgtggggtgggttgggttaggctgggcagggc cagcccatttatatatgcttacaatcttattaaattttaaatgatggattgaatacaaat ttattcaattgtgggatgaatgtattttgtgtattcttctacttctatttttacatttta ttatttttctatcatccatacaagtaaagttttttttaagtgtaaataagcacgtattta caagatatataataaatttatataaatccgcct…	ATGGCCGGAGGTGAGAGGGAGAGGTTTGTATTTGTTGTTAAATTGAAGAGTTTAATTGAG GGTGATGATGATGATGACGACGACGACGGTGATGATATGTATGTAGGGTCATGGTTGCAT TGTGGATATCACCTGACAACTACAATTGTAGCTCCTGCACTTTTAAGTCTTCCCTATGCA CTTTCCTTGATGGGTTGGTTTGCTGGGGCTTTATGCCTCACCATTTCAGCTCTTGTAACG TTCTACTCCTACAACCTTCTGTCCTTGGTTTTAGAGCACCATGAACAGCTTGGCATGCGC CAGCTCCGATTCCGTGACATGGCCAAAGATATTTTAGGACCAGGGTGGGGAAGATACTTT GTTGGTCCAATTCAATTTGGCTTGTGCTATGGT…	MAGGERERFVFVVKLKSLIEGDDDDDDDDGDDMYVGSWLHCGYHLTTTIVAPALLSLPYA LSLMGWFAGALCLTISALVTFYSYNLLSLVLEHHEQLGMRQLRFRDMAKDILGPGWGRYF VGPIQFGLCYGAVIACILVGGQSLKVIISLIFPSTFPLTRILFELLFCDLLLER
MD07G1072300	MdGAT6	atatatcttcattcgacccgtaggcccctacaccacctgacctgcatgccaatataatat ctccttacccgtaagcccctacattacccaacagaagccaatataagtatcgttgcccgt aggtagaacagtgaccactagatacgcacaaaacattgaatataatctttccaagcatag gtacgtatatctcaaaacacacatagccatccatcatatatactacaaagaagtgtaaaa acatattcataaatagtatatagccatccatcatatatgctacaaacaacataatttcat aaagtatggtattccaaaatattctcagtaaagcatgataatcataaggtgtaaatctaa tttactcatgaaacgtttcataaaacgtaacca…	ATGCAACTCTACCAATTTGTAATTATATTTGGTGTCGTGATGCTGGTGTTGGCACAAATT CCATCCTTCCACTCCTTGAGGCATATCAACCTTATCTCTCTAATCCTTTGTCTTGCATAC AGCATCTGTGCCACAGCTGGTTCCGTATACGTTGGAAATTCGGCGAATGCTCCTAGGAAG GACTACTCTTTAAATGGAAGTGGACAGAATCGTGTTTTTGGATCCTTCAATGCTATTTCG ATCATCGCTACCTCGTATGGAAATGGCATTATTCCTGAAATACAGGCAACAATAGCTCCT CCAGTTAAAGGAAAAATGTTCAAAGGACTATGCGTATGCTATGCTGTTGTAATTTCGACA TTTTTCAGTGTTGGTATCTCGGGTTATTGGGCG…	MQLYQFVIIFGVVMLVLAQIPSFHSLRHINLISLILCLAYSICATAGSVYVGNSANAPRK DYSLNGSGQNRVFGSFNAISIIATSYGNGIIPEIQATIAPPVKGKMFKGLCVCYAVVIST FFSVGISGYWAFGNQAEGTVLLNFLVDGKPLLPTWVLLMTNVFTFLQVSAVSVVNLQVTN EVLERKFVNTKVDQFSVRNVVPRLVYRSLSVVIATTVAAMFPFFGDINALIGAFGCIPLD FVLPTVFYNVVFKPSKYSLLFWGNTIVALTFSALGLLGAISSIRQIVLDSNTYSFFANI
MD10G1191600	MdGAT7	cagatttgtgtaatctacaacagaggcgaaggaagctgatctaggtatttctgccacaac tggaaggctacctaagttcccaaagaagaagccccaacgcaaccacactagtctaaacaa aaaaacaagtttgtgcacctacaatctcacagaaatctaatttctctaaggccttacaaa caacacccggaacacataaaataatctaagcctttacattgttcaaaatggtacaaaaca agctacaaagatgatgtatgaagaactccttcgaagactaaacacctcgataagttaagt agaagcaggcatattaaaacaaccaatgaaaaatcataatccaaagttctacgcacagac tacagatctctaaacgcataacaccaaatgctt…	ATGTCACTTCCACTACCGGATCCAACAGCAGAAGCACCAAAAGATGAACAAGTGGAGGTG GATCATGAAGGGCAAGTAGCACAAGAAGAAGAAGAAGCAAAACATGGTCAAGGCACGTGG AGGCACGCCGCTTTCCACGTGGCCACCACGATTGCTACCCCTGCCGCCTATGCTCCCCTG CCTTTCGCTTTGGCCTCTCTCGGCTGGCCTCTTGGGGTGAGCAGTTTGGTGGGAGCAACA CTAGCCACGTGGTATTCAAGCTTTCTCGTTGCATCTCTGTGGAAATGGGATGGGAAGAAA CACGTCACCTATCGCCACCTGGCAAAAAGCATTTTTGGGTTCTGGGGTTATTGGTCAATT GCATTTTTTCAACAGGTGGCCTCTATAGGCAAT…	MSLPLPDPTAEAPKDEQVEVDHEGQVAQEEEEAKHGQGTWRHAAFHVATTIATPAAYAPL PFALASLGWPLGVSSLVGATLATWYSSFLVASLWKWDGKKHVTYRHLAKSIFGFWGYWSI AFFQQVASIGNNIAIQIAAGSSLKAVYKYYHSEGSLTLQHFIIFFGAFELLLSQLPDIHS LRWVNALCTFSTIGFAGTTIGVTIYNGKKIDRKSVSYSLDGSSSSKAFRAFNALGAIAFS FGDAMLPEIQNTVREPAKKNMYKGVSAAYGVIVLSYWQLAFTGYWAFGSQVQPYILSSLT VPQWTIVMANLFAVIQISGCFQIYCRPTYAYFEEGLLSHKTTSTSHFWLRKTLIRLAFTS IYMVLITLVAAAMPFFGDFVSICGAIGFTPLDF…
MD11G1155800	MdGAT8	aaatgcatacatgaaaagcatgatttaatgattatgttctatgaaacgttttgagataac atgcttactgagactagtttgaattattactatttttcctataacccatgttcttataga atacccgatggatgacgatatgatatttagaacacgtttcgaacacctctttatagtata gatgatggatgactttatactataaagttgcttttcaatatatatatgtgcaatggtttt gtatttacctagtggtcctttccgctacgggacgtagggatagattctggtctgtcccgg gcgacggtttggtgttggcatagggcctggagtgtgttttctctggctatttagcacagg gacggggagccggcatagggcctgaagtatatt…	ATGAAGGGAAAAATGTTCAAGGGACTATGTGTTTGTTATGCAGTAGTGACAATGATTTTC TTCAGTGTTGCCATCTCTGGCTATTGGGCATTTGGCAACCAAGCTGAAGGCCTCATCCTT AGCAACTTCTTGGATGATGGGAAACCTTTGGTGCCAAAGTGGTTCATCTTGATGATCAAC CTTTTCACCATACTCCAACTATCAACCGTTGGCGTGTTCTCTGCTCGCAATGTGATCCCA AGGGTAATCACTCGCTCAATGTCTGTCATCTTAGCAACCATCATAGCAGCAATGCTTCCA TTTTTCGGGGACATCAATTCGGTTATTGGGGCTTTTGGTTTCATGCCCCTCGACTCCATC TTGCCTGTTGTGTTCTATAACTTGACCTTCAAG…	MKGKMFKGLCVCYAVVTMIFFSVAISGYWAFGNQAEGLILSNFLDDGKPLVPKWFILMIN LFTILQLSTVGVFSARNVIPRVITRSMSVILATIIAAMLPFFGDINSVIGAFGFMPLDSI LPVVFYNLTFKPSKRSPIFLLNTTIAVVFSILGVLAAIAAVRQISLDAKTYRLFANV
MD11G1156000	MdGAT9	acagtactttatgaaactaaactatttatgaaattgaacactatttacgaaactgaacaa tactatactatttatgaaactgaacggtactacactatttattggtccaaattcataaat aatatctagtttttggttcactttcataaatagtgcctagcttatttcataaataatgta tagtaatcggtacagttcataaataatgtctcattcttggtcaaatttcataaatagtac ctagttcttgatccattttcatatatagtgcctaggtcttggtcatgtttcataaatagt atctagttcttggtccagttttataaatagtgtatagtaattggtacaatttcataaata gtgtatctttcttggtctagtttcataaataat…	ATGTGTACACACACCCCACATATTTCTGCGTTTGATTCTGCTCCCATCCCACTTCTTTCT TTGCTCTTGGTTTTTGTTGAGAGAGAGAGAGAGATGGGGACGCTGCCGCCAAGGTCGGTA GCAGTAGATGATGCTCGAGTAGAGGATGCAAAAGTTGGCCAAGAAGAAGCTGATCGTGAT CGCCAACAGAAGCAACTCGATGCTGGCGCTCTTTTTGTTCTCAAATCCAAAGGATCGTGG GTGCACTGCGGTTATCACTTGACAACATCAATTGTTGCTCCACCACTTCTAAGTTTGCCG TACGCTTTCACCTTCCTCGGATGTATGGCCGGAATTTTGTGTTTGGTCATCGAAGCACTA GTTACTTTCTACTCATACAATTTAATCTCTTTG…	MCTHTPHISAFDSAPIPLLSLLLVFVEREREMGTLPPRSVAVDDARVEDAKVGQEEADRD RQQKQLDAGALFVLKSKGSWVHCGYHLTTSIVAPPLLSLPYAFTFLGCMAGILCLVIEAL VTFYSYNLISLVFENYAQLGRRHLRLRDMALDILGFSRHIDICHIASHGSLQPTLRVKKC LPLFVAQASGLPHLIRGMIDKY
MD14G1122000	MdGAT10	gaaaataatgaatttcgaatcaacacgataactaatcggatcattatcaggtgacccgtt aagaatccgttaataacgggtatacacgcggataacatgtgggtaacccgtttagacccg ttaagaaaaaaattattttgataattttaaagtttaattactaaaagatttattataaaa tacaatagtcatattaatatatacaatatattctatattaaatatatagttttgtattat tattctatacaagttaaaaaaaaatttagtcattatttatttttattatgatagtttctt attatcattactaggataaattttacttaacatgttgttgtccaaaattaaaataaacta gtatagtatttgtataggcaagaactaataaaa…	ATGGCGAAACTTCCCAGCCCCGAACCCTTCCTCGAGACCCGCCGCGAAACCGACGCCGGA GCCGTCTTCGTCCTCCAATCCAAAGGGCAGTGGTGGCACGCGGGGTTCCATCTGACAACG GCGATAGTGGGGCCCACAATACTGACGCTGCCGTACGCGTTTAGGGGGTTGGGGTGGGGC CCGGGGTTCCTCTGCCTGACCATCATGGGCCTGGTGACCTTCTACTCTTACTACCTCATG TCGATGGTGCTGGACCACTGTGAGAGGGAGGGTCGCCGCCACATCCGATTCCGTGAGCTC GCCGCCGACGTCTTAGGGTCAGGATGGATGTATTATTTCGTCATATTCATTCAAACGGCT ATAAACACTGGGGTTGGAATAGGAGCTATTTTG…	MAKLPSPEPFLETRRETDAGAVFVLQSKGQWWHAGFHLTTAIVGPTILTLPYAFRGLGWG PGFLCLTIMGLVTFYSYYLMSMVLDHCEREGRRHIRFRELAADVLGSGWMYYFVIFIQTA INTGVGIGAILLSGECLKIMYSELSPNGSLKLYHFIAMVTVVMIVISQLPTFHSLRHINF VSLLLSLGYSFLVVGACIYAGASKNPPARDYSLESSTSTRLFSAFTSISIFAAIFGNGIL PEIQATLAPPATGKMVKGLVMCYAVIFITFYSTAVSGYWVFGNKSSSNILNSLMPDEGPS LAPTWVLGLTVIFVLLQLLAIGLVYSQVAYEIMEQKSADVKQGMFSKRNLIPRIILRSLY MALCGFFAAMLPFFGDISGVVGAVGFIPLDFIL…
MD00G1017600	MdALMT1	aggatttaatcaggacggtagccagctgcttagcacctagacagggcctatgcgggaatt tttagaatagtaactatactaatgtgaattgcaattgtaatgctccaaaatttgcttcat aagacaaagtagaaacatttatacataattacatttagaagaaaacacaggcgatctcca tttattttgagaaacgattttcgtacattcatcttttccttttgtatcactgttaatttt ttatatagaaacttttatattctttatatagcaaagttgattttatattaaattcttaat tagagaaaagggtttgaacttgagtgtagataaatgagcagtgttgtagccaacttgatt aagcttttaattctaaatattagaaattaatat…	ATGGTATCTTCAAACCATGAAAACGCTGCAGGATCCCTAGCCTTTCCCAAAAGACTATGG GGTAAAATAGTTGGATTTGCCTTGAGGCTAAAGAATTTAGGCAAAGATGATCCAAGAAGG ATGATTCATTGTTTTAAAGTGGGAATAGCTCTAACTTTTGTGTCACTCTTCTACTACTTT AAACCACTCTATGACGGCTTCGGCCTTGATGCAATGTGGGCTATTTTAACCGTTGTGGTT GTGTTTGAATTTTCTGTTGGAGCAACACTGGGAAAAGGTTTGAATAGAATGTTGGCAACT TTAACAGCTGGTGCTCTTGGCATTGGGGCTCATCGCTTAGCAACTCTTTCTGGAGAGACT GGGGAGCCTATACTAATTGCTCTCTTTGTTTTT…	MVSSNHENAAGSLAFPKRLWGKIVGFALRLKNLGKDDPRRMIHCFKVGIALTFVSLFYYF KPLYDGFGLDAMWAILTVVVVFEFSVGATLGKGLNRMLATLTAGALGIGAHRLATLSGET GEPILIALFVFIIAGIVTFLRFIPQIKARYDYGMMVFILTFCLISVSGYRDEEVIRMGFE RLSTIVIGSCAAVFVCTFICPVWIGVDLHNHIATNIEKLGNFLEGFEDGYFKISEDGQPI NKSSSLQGYKSVLTSSSKEEIMANLAKWEPCHGKFRFRHPWNEYLKVGSVTRQCAFKIES LNHYLTSEIQSPPEVRSIIQGECTVISSECGKALKELASEVRKMTKSSAAEPHITNSKAA AENLKAVIRSSLSKHCNFLEIIQAGAVASLLFE…
MD00G1049200	MdALMT2	gtattttctttttattttattttgtacccatgtactaatttcttttagcgactatatttt taaaaattcatttgtattcataaattttaatcttttatttgtaccctaatttatttctaa tgtacccattcttctttattaatgtaccactttgttatatgtgaaatgtaccaatttttt tgtaaaatgtaccaatttttttaacactatggatacattcttttgccatttattatttct tatttttacatattttttatccatttattcaatcaaaatgtttgattttttttattgtaa ccgtttctaatagtattataatgagggattttaaatttataggattataaatctcataaa atatcaaataattaatgtcaaaactataaaaat…	ATGGCATCTCCAGCAGTTCGTGATCAGGACAACCACAACGATGCAGAAAATAGTTCGATA GGTTATTGTGGCAAGGTGATGAACAAGGTGGTGGAATTTCCAAGGAAATTAAAGAAGCTT GGACAAGATGATCCCAGAAGGATTGTTCATTCCCTTAAAGTTGGATTAGCAGTTCTTTTG GTGTCATTGCTCTATTACTTCCAGCCTTTCTATAATGGTCTTGGTGACACTGCCATGTGG GCTATTCTAACTGTGGTGGTTGTCTTCGAATTTTCAGTAGGAGCAACACTGGGAAGAGGT TTAAACAGGATCCTGGCGACATTCCTAGCAGGCGCTCTAGGATTTGGTGTTCATCACCTG GCAAATCTTTCAGGAGATATAGCTCATCCAATA…	MASPAVRDQDNHNDAENSSIGYCGKVMNKVVEFPRKLKKLGQDDPRRIVHSLKVGLAVLL VSLLYYFQPFYNGLGDTAMWAILTVVVVFEFSVGATLGRGLNRILATFLAGALGFGVHHL ANLSGDIAHPILIGIFVFLLAASVTFIRFFPRMKARYDYGLLIFILTFCLISVSGYRDEE ILEMAHKRASTILIGAFIAVFVCVFICPVWAGEDLHNSVAKNIEKLGSFLEGFGDEYFKV VGSGESNMAHLQGYFSVLNSKQSEETQANFARWEPRHGRFRYRHPWRYYLKIGNLTRQCA YRIDTLSGYLNSEVQTLLNIQNNQVQELCMKMSSESGKALKELAWALKTMTEPCSAASSH ITKSRAAANNLKSMLRTNAAAVAGVGGDQVRLL…
MD03G1155200	MdALMT4	attggtcttcttaagcatcgccattatttgattgtattcctctgtagtaaattttggacc atcactagtggttgccttgtgttgtggttcagcacctttgatggcttcggcttccccctt aacttggttggcagcactctttcttttgttgggaggtttcatggatttcccatggtattt gtggccaggtggaaaaccattcaagtaaaaacacttgtccacagtgtgatattttttatc acaatacgtacactgaaagggtgtgtttcccttggatgtctgaaaagcttgcaccgcagg ttccctattattggttacgtgcatggcatgtagattaacattattacgattgagagatac ctccacttgtttctcttgttgaagaacgagaga…	ATGGTCTCTTCAAATCATGAGAATGCTAAAGAATCCCCAGCCTTGCCCAAAAGACAAAGG GGAAAAATAGTTGGATTTGCCTTGAGGCTGAAGGAACTAGGAAAGGATGACCCAAGAAAG ATTATTCATTCTTTTAAAGTGGGACTAGCTCTCACTTTGGTGTCACTCTTCTACTATTTT AAACCACTCTATGAAGGTTTTGGTCTTGCTGCAATGTGGGCTATTTTAACTGTTGTGGTT GTGTTTGAATTTTCTGTTGGAGCAACACTAGGAAGAGGTTTGAATAGAATGTTGGCAACT TTAACAGCTGGTGCTCTTGGCATTGGGGCTCATCGCTTAGCAACTCTTTCTGGAGAAACA GGGGAGCCTATACTAGTTGCTCTCTTTGTTTTT…	MVSSNHENAKESPALPKRQRGKIVGFALRLKELGKDDPRKIIHSFKVGLALTLVSLFYYF KPLYEGFGLAAMWAILTVVVVFEFSVGATLGRGLNRMLATLTAGALGIGAHRLATLSGET GEPILVALFVFIIAGIVTFLRFIPQIKARYDYGMLVFILTFCLISVSGYRDEEVIEMGFE RLSSIVLGSCASVVVCTFICPVWIGVDLHNQIATNIEKLGIFLEGFGDEYFKISEDGQPI NKSSSLQRYKSVLTSGSKEESMANLARWEPCHGKFRFRHPWKEYLKVGNVTRQCAFKIES LNNYLTSEIQSPPEVRNIIKGECTVISSECGKALKELTSVIRKMTESSAAELHITNSKAA AEKLKSVIRSSLCKHGDYLEIIQAGAVASLLFE…
MD03G1155400	MdALMT5	tttaattagtgctagcctattggacaaaaattgaatcacaataagctagcaataatgtga ttcaatttctctatttttaaacacgttcaaaacatcttaagaaacgtgtaatgctggtta taaaaaaggtatttcgcatgcgaataataatgtgattaaattagttgtcaaatgattgtt ttttatttattttaacaaacgatattatctacacgaaagggaagggggtgggcttaggct cacaatgggctagcaataatgtgattcaatcaattattcattaaatataattttctctat tcttattgtaaattctatagagaccgatttttattatgtgaattcagctattttaattgg tttatgaggggtttcttctagcatgatctagga…	ATGGCGTCTCCAGCAATTTGTGATCGGAACAATCGCAATGATGGAGAAAATGGCAGTTGG TCGATGGGTTTGTGTGGGAAGGTAATGAATAAGGTGGTGGAATTTCCAATAAAATTAAAG AAGCTTGGACAAGATGATCCCAGAAGGGTTGTTCATTCTCTTAAAGTTGGATTAGCAGTT CTTTTGGTGTCATTGCTCTATTACGTCCAGCCCGTCTATAACGGCCTTGGTGACACTACC ATGTGGGCTGTTATAACTGTGGTTGTTGTCTTCGAATTTTCAGTAGGAGCAACATTAGGA AGAGGTTTAAACAGGATCTTGGCCACATTCCTAGCAGGTGCTCTAGGATTTGGTGTTCAT CACCTGGCAAGTATTTCTGGAGAAATAGGTCAT…	MASPAICDRNNRNDGENGSWSMGLCGKVMNKVVEFPIKLKKLGQDDPRRVVHSLKVGLAV LLVSLLYYVQPVYNGLGDTTMWAVITVVVVFEFSVGATLGRGLNRILATFLAGALGFGVH HLASISGEIGHPILIGIFVFLLAASVTFIRFFPRMKARFDYGLLIFILTFCLISVSGYRE EEILEMAHKRVSTILIGAFTAVFVCIFICPVWAGDDLHNLVANNIEKLGSFLEGFGDEYF KVAGNGESNRAHLQGYTSVLNSKQSEETQANFARWEPRHGKFRYRHPWRHYLKIGNLNQQ CAYRIETLNGYLNSEIQTPLNIQSNKVQELCMKMSSESGKALKELAWALKTMTEPCAAAS SHITKSRAAANNLTSMFRTSAAAAAGEGGYQVR…
MD11G1173000	MdALMT14	taacttgtatcgctagttacacacttttgggtagttgcatgctagttaatcacttttgac taatttattggccggccggtaagttttatattgttctattaacttgacattcttgacaat ctacatctatatcaagaaagaaaaaaagctcaaaaatcaacttcgagaaaaaaaaatcta aaaatacaaaatcttaaaaaggataacaacttatctgaaactcatttattataatatgac gtctcaattttgttatgcaatatcacacgaagataaacttgcatatgtaacattgtttat caaaacgaaatactttggtaattgtaaacacctttcatgtaaaatattattctcgaaaaa aagtcatgtatgaggacaaaatcaaaagctctc…	ATGGCATCTCCAGCAGTTCGTGATCAGGACAACCACAACGATGCAGAAAATAGTTCGATA GGTTATTGTGGCAAGGTGATGAACAAGGTGGTGGAATTTCCAAGGAAATTAAAGAAGCTT GGACAAGATGATCGCAGAAGGATTGTTCATTCTCTTAAAGTTGGATTAGCAGTTCTTTTG GTGTCATTGCTCTATTACTTCCAGCCTTTCTATAATGGTCTTGGTGACACTGCCATGTGG GCTATTCTAACTGTGGTGGTTGTCTTCGAATTTTCAGTAGGAGCAACACTGGGAAGAGGT TTAAACAGGATCTTGGCGACATTCCTAGCAGGCGCTCTAGGATTTGGTGTTCATCACCTG GCAAATCTTTCAGGAGATATAGCTCATCCAATA…	MASPAVRDQDNHNDAENSSIGYCGKVMNKVVEFPRKLKKLGQDDRRRIVHSLKVGLAVLL VSLLYYFQPFYNGLGDTAMWAILTVVVVFEFSVGATLGRGLNRILATFLAGALGFGVHHL ANLSGDIAHPILIGIFVFLLAASVTFIRFFPRMKARYDYGLLIFILTFCLISVSGYRDEE ILEMAHKRASTILVGAFIAVFVCVFICPVWAGEDLHNSVSKNIEKLGSFLEGFGVEYFKV VGSGESNMAHLQGYFSVLNSKQSEETQANFARWEPRHGRFRYRHPWRYYLKIGNLTRQCA YRIDTLSGYLNSEVQTLLNIQNNQVQELCMKMSSESGKALKELAWALKTMTEPCSAASSH ITKSRAAANNLKSMLRTNAAAVAGVGGDQVRLL…
MD12G1040500	MdALMT17	aggccgcgttggcatcgtggcttccccgaaatcagcgtcgtgcttccggagtcagcatcc tgggttccccggagctagttactgacaacatcgtaatagttgtcgacgaaagtgatttta tataaaactgatcatgtagaagtttcctataaacatacaaaaaatagtgaagaagaccca ggagtgaaggagaaggattattgaaggagaagaattgaagaagcagcagcagtagaagca aaactgcagaaaagaaaggaggatcccttgggtttgggttcggagaggatcatctcccat aaatctcattgtttgagagatttttcagtttgatcatcaaatagagtggtacaccacgtg tcactatataaatggtgggctatgtgttttaaa…	ATGGAGATCACCGAGTTAGCAACTGCAGGGGAAGAGAAGGTTGGAGCTTTCACGCGGTTG TGTGGATGGCTCAAGGCCTTGCTAGTGAAGTTGAGTACCAAGGTTGTCAAAGTTATAAAG AGCATTATAAAGCTAGGACAAGATGACCCAAGGAGAGTAACTCACTCTCTAAAAGTGGCT TTGGCTCTTACATTGGTGTCCATATTGTACTATTGGCAAGCCCTTTTCGATGGTATTGGT GTTGCAGGAATCTGGGCGGTGCTAACCGTGGTAGTAGTGTTTGAATTCACTGTAGGTGCA ACCCTCAGCAAAGGTTTAAATAGAGGTTTTGCAACATTCTTGGCTGGTGCTCTTGGCCTT GGAGCTAACCACATAGCTAGTCTCTTTGGAGTG…	MEITELATAGEEKVGAFTRLCGWLKALLVKLSTKVVKVIKSIIKLGQDDPRRVTHSLKVA LALTLVSILYYWQALFDGIGVAGIWAVLTVVVVFEFTVGATLSKGLNRGFATFLAGALGL GANHIASLFGVKGEPIVLGIFVFLLATASTFSRFFPRIKARYDYGVLIFILTFSMVTVSG YRVQGILEMAHERLLTIGIGGGTCMIISGFVCPVWAGEDLQKLIASNIEKLANYLEDFGG EYFPLPKNGKSGMVSKNKESFLQGYKSVLNSKSSEESLVNFARWEPGHGSFKFRHPWKQY LKIGALARQCAYQIETLNGHINSDVQVPPEFLQIIQDSCRTMSIEPGKALKALAIAIKTM KEPKDACEHLENSKTAVEDLKIALKAASLETAD…
MD14G1039500	MdALMT20	atagtttcgcaaaaaattatttttcaataaacaatgtcagaccatattttataccatctc caattgagggggccaaatggtcataagccaaaacatatatctttgacaaaaaaactcatc tccaaccgaaggggactattttttagccccctcaataatttattattttaattgaattaa actaccttattaaaataaggttttcggatatattttgagtgctacttgttgctaaattaa taagcctccaaatttctaatctttatataaagaaaaggatgtgaaaaattggttaagaat tgaaataaaatgaggtaagatgtatggaatggtgaaaatgatgtgagaaatggggtagaa atggcttaggtatttataggaaaaaaaattaga…	ATGGAGATCACCAAGTTAGAAACTGCAGGGGAAGAGAAGGTCAGGTTTTTCTCGCGGCTG TGCAGATGGCTCAAGGCCTTGCTCGGAAAGTTGAGTACCAAGGTTGTCAAAGTTGTGAAG AGCATTATAAAGCTAGGACAAGACGACCCAAGGAGAGTAACTCACTCTCTAAAAGTGGCT TTGGCTCTTACATTGGTGTCCATATTATACTACTGGAGAGTCCTTTTCGATGGTATTGGG ATTGCTGGAATCTGGGCGGTGATAACCGTGGTAGTAGTGTTTGAATTCACTGTAGGTGCA ACCCTCAGCAAAGGTTTAAATAGAGGTTTTGCAACATTCATTGCTGGTGCTCTTGGCCTT GGAGCTACTCACATAGCTAGTCTTTTTGGAGTG…	MEITKLETAGEEKVRFFSRLCRWLKALLGKLSTKVVKVVKSIIKLGQDDPRRVTHSLKVA LALTLVSILYYWRVLFDGIGIAGIWAVITVVVVFEFTVGATLSKGLNRGFATFIAGALGL GATHIASLFGVKGEPIVLGIFVFLLAAASTFSRFFPRIKARYDYGVLIFILTFSMVTVSG YHVEGILEMSNQRLLTIAIGGGTCMIISAFVCPVWAGEDLHKLISSNIENLANYLVGFGG EYFPLPKDGKSAGIVSKSKESFLQGYKSVLNSKSSEESLANFARWEPGHGHFKFRHPWKQ YLKIGALARQCAYQIETLNGHINSDVQVPPEFLQIIQDSCKTMSIESGKALKALAVAIKT MEEPKDACEHLENSKTAVKDLKIALKAASLETA…

## Sheet: Table S2
Table S2 Synteny analysis of apple and Arabidopsis GABA signaling pathway genes
Gene in the synteny region		Gene name
Gene1	Gene2	Gene1	Gene2
MD06G1235500	AT2G02000.1	MdGAD1	AtGAD3
MD06G1235500	AT3G17720.1	MdGAD1	AT3G17720.1
MD09G1276300	AT1G65960.2	MdGAD2	AtGAD2
MD09G1276300	AT5G17330.1	MdGAD2	AtGAD1
MD14G1242700	AT2G02000.1	MdGAD4	AtGAD3
MD14G1242700	AT3G17720.1	MdGAD4	AT3G17720.1
MD16G1010800	AT2G02000.1	MdGAD5	AtGAD3
MD09G1139200	AT3G22200.2	MdGABA-T1	AtGABA-T
MD17G1128700	AT3G22200.2	MdGABA-T2	AtGABA-T
MD03G1133300	AT1G08230.2	MdGAT2	AtGAT1
MD06G1103100	AT5G41800.1	MdGAT3	AtGAT2
MD11G1155800	AT1G08230.2	MdGAT8	AtGAT1
MD14G1122000	AT5G41800.1	MdGAT10	AtGAT2
MD03G1155200	AT2G27240.1	MdALMT4	AtALMT
MD11G1173000	AT2G27240.1	MdALMT14	AtALMT
MD12G1040500	AT3G11680.1	MdALMT17	AtALMT
MD14G1039500	AT3G11680.1	MdALMT20	AtALMT

## Sheet: Table S3
Table S3 FPKM of M.domestica GABA signaling pathway genes
	Stems	Leaves	Shoot apex	Flowers	Stigmas	Styles	Filament	Anthers	Pollen	Petals	Sepals	Receptacle	Ovary	Immature fruit flesh	Mature fruit flesh	Mature fruit peel	Seeds
MdGAD1	7.39472	11.598	43.562	3.97945	28.9507	36.5773	15.5192	13.6784	0	36.3349	65.0137	38.7789	39.1978	8.38388	0.731431	0.0709215	14.4799
MdGAD2	1.46409	12.2954	1.44421	2.29061	0.327386	1.52157	21.8067	3.31763	1.48739	3.18137	9.6694	7.32076	5.72405	53.0149	0	6.00116	6.73148
MdGAD3	0.0572678	0.119162	0.0273965	0.766311	0.080274	0.207164	0	2.03273	1.82477	0	0.0858867	0	0.278358	0	0	0.11601	0.271969
MdGAD4	12.121	90.2481	49.2829	84.4806	195.036	290.83	258.753	221.252	0.907747	518.491	644.897	87.0863	219.853	258.923	395.666	488.907	62.4988
MdGAD5	0.128856	0	0.0482844	0.019591	0	0	0	0	0	0	0	0	0	0	0	0	0.0072951
MdGABA-T1	9.11659	4.39312	12.1411	4.42516	12.1028	5.75634	4.46483	1.80366	0.56947	2.73891	2.73476	16.7429	11.2626	19.5556	3.00134	5.0157	8.93108
MdGABA-T2	68.9632	24.6168	26.6282	61.0937	22.0503	16.7233	11.7062	14.0298	2.32828	9.92451	19.1539	20.7831	23.7134	75.037	79.2574	45.0137	38.8728
MdGAT1	79.4916	14.7848	2.50206	40.5138	2.38409	3.94878	2.05286	3.29426	13.3864	7.70009	14.9253	8.21159	5.20399	8.60067	2.05925	10.377	0.112371
MdGAT2	3.17691	4.68336	1.00766	2.43984	0	0.0718657	0.863212	1.11341	0	0.0922347	1.16206	0.285157	0.405571	6.53169	8.34669	8.00428	0.102534
MdGAT3	16.4695	10.2449	3.89882	9.99612	12.7288	10.3878	8.4296	7.61189	12.366	8.19711	8.81713	6.82298	9.05366	12.0437	7.33468	14.356	6.2581
MdGAT4	3.36008	1.2489	3.77401	1.79792	0.0908505	0.625	1.4082	0	0	0.701967	0.87471	1.62769	2.5195	13.439	0	0	1.18694
MdGAT5	0.11905	0	0	0	0	0	0	0	0	0	0	0	0	0	0	0	0.0203123
MdGAT6	0.525296	0	0	0	0	0	0	0	0	0	0	0	0	0	0	0	0.0725593
MdGAT7	7.05747	2.09151	0.506334	3.46244	0.0926788	0.159385	0.718303	1.35817	0	3.17118	3.56917	0.395332	0.38551	0.161189	2.78014	1.7516	0.0283011
MdGAT8	0	0	0	0	0	0	0	0.492962	0	0	0	0	0	0	0	0	0.00987918
MdGAT9	0.182521	2.89687	2.11334	1.12849	1.84071	3.40455	15.9366	0	0	5.73648	2.29125	2.34772	3.59351	3.93249	0	0	0.00525813
MdGAT10	9.60944	6.31409	2.21442	8.55336	4.2282	5.07853	4.73885	10.1009	8.46271	9.33589	6.74311	7.55616	5.64345	6.36897	0.265555	1.50313	1.03799
MdALMT1	0	0	0	0.0158705	0	0	0	0	0	0	0	0.0874798	0	0	0	0	0
MdALMT2	0	0	0.0232444	0.0430362	0.0681416	0	0	0	0	0	0	0	0.0472739	0	0	0	0.0207033
MdALMT4	0	0.0861865	0.0194551	0.0281446	0	0	0	0	0	0	0	0	0	0	0	0	0.00142638
MdALMT5	0.0172267	0.920947	0.591828	0.191397	16.3671	2.15218	0.248753	0.128249	0.730058	1.16888	0.411954	0.903449	1.60175	0.838976	0	0	1.6905
MdALMT14	0.0384887	0.58714	0.196361	0.0996656	1.1511	0.928591	0.185768	0	0	1.03267	2.00152	0.0613963	2.29568	0.249025	0	0	0.085301
MdALMT17	0	0	0.0110676	0.206162	0.194442	0.0835849	0	0	0	0	0	0	0.134784	0.169271	0	0	0.821472
MdALMT20	0	0	0	0.0308888	0	0	0	0	0	0	0	0	0	0	0	0	0.0109445

## Sheet: Table S4
Table S4 FPKM of M.domestica GABA signaling pathway genes
	Golden Delicious'-Whole fruit-Days post anthesis				Golden Delicious-Fruit-Week after full-bloom (WAFB)														Golden delicioius'-Bud development						Golden delicious'-in vitro grown apple plantlets		Golden delicious-Fruit-Infected with Penicillium expansum			Golden Delicious'-Fully developed leaf-Days post infection by Venturia inaequalis								M9'-Root-Iron and Phosphorus deficiencies
	25 Days	30 Days	60 Days	87 Days	1 WAFB	2 WAFB	3 WAFB	4 WAFB	5 WAFB	6 WAFB	8 WAFB	10 WAFB	12 WAFB	14 WAFB	16 WAFB	18 WAFB	19 WAFB	20 WAFB	Dormant_buds (0month)	Dormant_buds (1months)	Dormant_buds (2months)	Dormant_buds (3months)	Dormant_buds (4months)	bud_break	Control	ASGV-infected	control uninfected	PhleoR mutant infected with PE	creA mutant infected with PE	0 Day	2 Days	4 Days	6 Days	8 Days	10 Days	12 Days	14 Days	Control	35 Days-Iron deficiencies	35 Days-Phosphorus deficiencies
MdGAD1	35.3316	37.5459	18.0537	18.6941	90.7932	52.3093	24.8769	30.6814	27.6269	27.7432	21.2153	19.5408	14.1218	15.2083	23.1543	21.0606	29.2687	21.3745	53.0589	86.772	75.8744	65.7047	27.603	33.2019	9.11946	8.9388	18.2204	0.0206147	0.038088	13.1211	19.3809	9.50483	11.9512	17.9269	4.38165	9.68392	5.25456	24.7487	28.4257	30.5596
MdGAD2	16.8046	41.585	30.3432	33.6178	36.1502	29.4829	19.9553	31.3239	32.4588	22.0596	19.9052	17.9667	15.8541	14.8367	12.9815	7.6247	10.8673	8.31689	11.3202	8.04252	5.40107	3.74351	4.01628	3.5498	10.5813	8.66697	0.716581	824.179	643.133	2.70282	0.949014	4.35442	10.6676	0	10.4673	9.33326	14.7406	9.60703	9.13876	9.88548
MdGAD3	0.0568849	0.31234	0.104734	0.157668	0.0472403	0.153404	0.045025	0	0.0395579	0.0440361	0	0	0	0	0	0.0523795	0	0.039335	0.469258	0.982094	0.60376	0.742661	0.89464	0.768799	2.09015	2.25573	0.0174922	32.7084	38.6092	0.553137	0	0.133466	0	0	0.120013	0.83742	0.822783	62.4291	57.2008	67.5141
MdGAD4	227.207	212.525	266.847	476.388	139.113	141.827	142.258	152.601	177.794	170.478	191.326	172.892	106.611	154.42	226.304	186.339	312.629	365.93	224.909	187.754	163.031	152.621	171.284	176.034	66.9163	64.2498	382.925	0.598864	1.40621	109.222	61.8285	91.2659	32.0709	34.4582	17.5519	43.0609	33.9405	6.36481	5.67043	9.87042
MdGAD5	0	0.066092	0.332429	0	0	0	0	0	0	0	0	0	0	0	0	0	0	0	0	0	0	0	0	0	0.672926	0.149138	0.00925407	262.184	182.843	0	0	0.917214	0	0	0.126912	1.18057	0.497337	0.186974	0.122695	1.76032
MdGABA-T1	13.2006	11.5736	16.0722	21.0234	7.24757	16.0249	11.1197	16.8881	19.28	10.8755	8.68335	13.7528	24.8196	14.3188	17.5439	19.551	25.2373	17.7363	9.10599	7.73093	8.37807	11.1858	13.8644	11.3405	11.2266	15.1736	11.2949	1.53087	1.27903	0.77656	3.26737	2.37468	0	0	2.02249	3.92076	7.92068	36.0071	37.9787	32.4734
MdGABA-T2	48.3211	50.8527	37.5702	40.9486	32.3503	48.6133	63.1737	51.4806	58.6053	43.0018	40.7405	39.8519	47.9935	42.4678	38.8095	39.4766	37.7186	41.3456	46.116	41.7255	72.8559	60.7206	41.2779	34.1367	44.0795	43.4313	58.6728	16.0724	15.4559	14.0242	33.1136	12.9655	18.2296	11.0554	18.9497	23.7766	34.1864	65.5403	61.6428	63.0082
MdGAT1	2.31804	1.37597	3.22973	2.17058	7.54702	6.7607	2.18274	3.3456	2.35354	1.45554	2.17148	2.36594	2.09951	2.08844	1.78338	2.13529	1.27308	3.46708	7.60703	5.8778	7.42805	9.04621	7.42467	3.14792	2.40137	4.19111	11.7455	26.503	20.3132	2.13135	0	0.734061	14.4221	0	12.0175	16.8895	10.8702	9.16848	7.09837	9.31031
MdGAT2	3.31727	2.53699	4.47163	5.17189	0.984032	2.18356	2.62608	4.50563	3.41962	3.71501	5.09865	4.77413	4.17292	3.89907	4.01112	3.98245	5.494	4.54746	0.427376	0.771989	1.99127	3.13201	0.937814	0.881922	6.90744	6.09201	8.88653	14.9213	13.0255	5.75917	2.42021	3.19505	9.91947	6.01243	10.9939	5.37514	6.85344	3.39154	2.11172	2.54145
MdGAT3	4.33744	8.7642	10.9673	10.4993	7.78094	6.34278	8.05694	6.93592	11.6234	9.62611	10.5363	13.2677	14.1582	13.9723	13.5062	18.4264	16.0386	18.2368	8.78947	8.83405	7.26397	8.94029	6.6921	3.81032	7.66801	8.02621	12.2022	20.3938	19.881	7.31011	1.18186	5.69781	7.26385	0	10.0036	7.80279	6.33306	16.2621	17.4557	16.6973
MdGAT4	3.28873	8.63931	4.86778	2.50226	3.00047	5.45171	7.45582	9.10547	8.61436	4.34527	3.82176	3.55965	2.8263	2.68736	3.16526	2.0793	1.76638	0.49075	5.6327	3.71969	2.73906	3.74931	2.84185	1.85712	0.617872	0.878674	0.120838	0.319241	0.224535	0.940079	0	0.755271	4.04805	0	3.80496	1.42184	3.86229	14.2828	14.8926	15.0896
MdGAT5	0	0	0	0	0	0	0	0	0	0	0	0	0	0	0	0	0	0	1.12475	0.160259	0	0	0	0	0	0	0	0	0	0	0	0	0	0	0	0	0	3.66571	2.69413	3.22217
MdGAT6	0.130493	0	0	0	0	0	0.103813	0	0	0	0	0	0	0	0	0	0	0	0.546438	0	0.463914	0.11632	0.180515	0.179736	0	0.161119	0	0	0	0	0	0	0	0	0	0	0	8.21264	5.98438	7.32527
MdGAT7	0.263205	0.0722595	0.12115	0.547144	0.984214	0.118372	0	0	0.137359	0.10194	0	0.47798	0.961419	0.82274	2.39032	3.03135	1.86075	2.18537	5.28207	4.48447	4.77517	3.57081	1.41114	0.386856	0.420296	0.733543	3.8836	3.03239	6.01608	0.639457	0	0.231142	1.37678	0	1.66365	1.93398	1.76657	9.04485	7.25878	7.88057
MdGAT8	0	0.304352	0	0.384088	0	0	0	0	0	0	0	0	0.241723	0	0	0	0	0	0	0	0	0	0	0	1.31395	1.01921	0.176004	0.118325	0	0	0	0	0	0	0	0	0	0.030773	0.102707	0
MdGAT9	2.02743	10.39	8.70987	3.43409	2.27127	1.639	5.95308	11.6662	10.4605	11.2918	3.82088	2.64728	0.783057	0.379727	0	0	0	0	2.29267	4.37766	0.402947	0.440373	0.223839	1.40404	0	0	0.121917	0.18589	0	4.33219	0	4.08275	4.66785	0	1.85385	0	2.76434	0.023049	0	0
MdGAT10	2.60032	3.29007	5.41204	6.42389	3.37992	3.60774	4.20574	6.07623	6.05361	7.74538	6.19135	8.78172	7.42868	7.0164	13.0341	7.33907	8.93608	6.41038	2.11802	1.71249	0.999941	1.41684	1.58964	1.51658	2.88987	4.13303	1.57546	0.547926	1.12813	4.12264	2.02234	2.05592	4.73376	0	5.00926	4.9934	5.0227	7.72243	8.63127	9.04549
MdALMT1	0	0	0	0	0	0.0656264	0	0	0	0	0	0	0	0	0	0	0	0	0	0	0	0	0	0	0	0	0	0.192003	0.302204	0	0	0	0	0	0	0	0	0.909904	0.336906	0.659626
MdALMT2	0	0.105855	0	0	0.0400017	0.0865986	0	0.0352226	0.0334964	0.111865	0	0	0	0	0.0472624	0	0	0	0	0.0502035	0	0	0.0236673	0	0	0.119503	0	0	0	0.703398	0	0.226582	1.00953	0	1.32364	0.236912	0.199285	0.425268	0.18421	0.392539
MdALMT4	0	0.133161	0	0	0	0	0.0480014	0	0.0421729	0.0469471	0	0	0	0	0	0	0	0	0	0	0	0	0	0	0	0	0.00932253	0	0	0	0	0.284278	0	0	0	0	0	22.311	11.0258	22.678
MdALMT5	0.273576	0.225321	0.125924	0	2.61479	0.307647	0.379243	0.400417	0.237996	0.0529877	0.0765006	0	0.058793	0	0	0	0	0	6.12666	41.7116	11.5024	11.3931	3.69447	0.964483	0	0	0	0	0	0.996808	0	0.560277	0	0	0.720221	1.50688	1.12978	0.0541326	0	0.0612255
MdALMT14	0.865574	0.838702	0.0937442	0.635058	2.8741	2.10452	0.765398	0.967631	0.0707853	0.196997	0.0568825	0.184738	0.21858	1.73833	6.49194	3.56168	1.2136	1.33734	0.516604	4.92908	0.720263	2.3048	0.515235	1.2002	0.488188	0.883593	0.0196351	0	0	0	0	0	0	0	0	0.625358	0.315737	1.98471	0.816968	1.18606
MdALMT17	0	0.151708	1.01741	0	0	0.124289	0.0547192	0.20221	0	0	0	0	0	0	0	0.0636572	0	0	0	0	0	0	0	0.22995	0.110283	0	0.0133235	0	0	0	0	0	0	0	0	0	0	0.403383	0.0912257	0.450926
MdALMT20	0	0	0	0	0	0	0	0	0	0	0	0	0	0	0	0	0	0	0	0	0	0	0	0.0345962	0	0	0	0	0	0	0	0.16539	0	0	0	0	0	0.0833311	0.0130919	0.0368184

## Sheet: Table S5
Table S5 Cis-elements in promoter region of M.domestica GABA signaling pathway genes
Gene name	Moitf_name	Motif Sequence	Start Position	Motif Length	Strand	Organism	Short_function
MdGAD1	ABRE3a	TACGTG	1112	6	-	Zea mays	ABA Responsive Element
MdGAD1	ABRE3a	TACGTG	1307	6	+	Zea mays	ABA Responsive Element
MdGAD1	ABRE4	CACGTA	1112	6	+	Zea mays	ABA Responsive Element
MdGAD1	ABRE4	CACGTA	1307	6	-	Zea mays	ABA Responsive Element
MdGAD1	AT~ABRE	TACGTGTC	1307	8	+	Arabidopsis thaliana	ABA Responsive Element
MdGAD1	ABRE	ACGTG	852	5	+	Arabidopsis thaliana	ABA Responsive Element
MdGAD1	ABRE	ACGTG	1112	5	-	Arabidopsis thaliana	ABA Responsive Element
MdGAD1	ABRE	TACGTGTC	1307	8	+	Oryza sativa	ABA Responsive Element
MdGAD1	ABRE	ACGTG	1308	5	+	Arabidopsis thaliana	ABA Responsive Element
MdGAD1	ARE	AAACCA	768	6	-	Zea mays	anaerobic induction element
MdGAD1	GCN4_motif	TGAGTCA	821	7	-	Oryza sativa	endosperm expression element
MdGAD1	ERE	ATTTTAAA	349	8	-	Nicotiana glutinos	Ethylene-responsive element
MdGAD1	ERE	ATTTTAAA	1259	8	-	Nicotiana glutinos	Ethylene-responsive element
MdGAD1	P-box	CCTTTTG	533	7	+	Oryza sativa	gibberellin-responsive element
MdGAD1	LTR	CCGAAA	440	6	-	Hordeum vulgare	low-temperature responsive element
MdGAD1	LTR	CCGAAA	576	6	+	Hordeum vulgare	low-temperature responsive element
MdGAD1	LTR	CCGAAA	1019	6	+	Hordeum vulgare	low-temperature responsive element
MdGAD1	TGACG-motif	TGACG	107	5	-	Hordeum vulgare	MeJA-responsive element
MdGAD1	TGACG-motif	TGACG	1216	5	+	Hordeum vulgare	MeJA-responsive element
MdGAD1	CGTCA-motif	CGTCA	107	5	+	Hordeum vulgare	MeJA-responsive element
MdGAD1	CGTCA-motif	CGTCA	1216	5	-	Hordeum vulgare	MeJA-responsive element
MdGAD1	TCA-element	CCATCTTTTT	1442	9	+	Nicotiana tabacum	salicylic acid responsive element
MdGAD1	TCA	TCATCTTCAT	505	9	+	Pisum sativum	salicylic acid responsive element
MdGAD1	STRE	AGGGG	209	5	-	Arabidopsis thaliana	stress response element
MdGAD1	STRE	AGGGG	816	5	-	Arabidopsis thaliana	stress response element
MdGAD1	STRE	AGGGG	1045	5	+	Arabidopsis thaliana	stress response element
MdGAD1	WRE3	CCACCT	1024	6	-	Pisum sativum	wound-responsive element
MdGAD1	WUN-motif	AAATTACTA	72	9	+	Nicotiana glutinosa	wound-responsive element
MdGAD1	WUN-motif	CAATTACAT	295	9	-	Nicotiana glutinosa	wound-responsive element
MdGAD1	WUN-motif	AAATTACT	684	8	+	Nicotiana glutinosa	wound-responsive element
MdGAD2	ABRE3a	TACGTG	714	6	+	Zea mays	ABA Responsive Element
MdGAD2	ABRE4	CACGTA	714	6	-	Zea mays	ABA Responsive Element
MdGAD2	AT~ABRE	TACGTGTC	714	8	+	Arabidopsis thaliana	ABA Responsive Element
MdGAD2	ABRE	TACGTGTC	714	8	+	Oryza sativa	ABA Responsive Element
MdGAD2	ABRE	ACGTG	715	5	+	Arabidopsis thaliana	ABA Responsive Element
MdGAD2	ARE	AAACCA	957	6	+	Zea mays	anaerobic induction element
MdGAD2	AACA_motif	TAACAAACTCCA	1154	11	-	Oryza sativa	endosperm expression element
MdGAD2	ERE	ATTTTAAA	504	8	-	Nicotiana glutinos	Ethylene-responsive element
MdGAD2	LTR	CCGAAA	1200	6	-	Hordeum vulgare	low-temperature responsive element
MdGAD2	CGTCA-motif	CGTCA	448	5	+	Hordeum vulgare	MeJA-responsive element
MdGAD2	TGACG-motif	TGACG	448	5	-	Hordeum vulgare	MeJA-responsive element
MdGAD2	CAT-box	GCCACT	921	6	+	Arabidopsis thaliana	meristem expression element
MdGAD2	TCA-element	CCATCTTTTT	1426	9	+	Nicotiana tabacum	salicylic acid responsive element
MdGAD2	STRE	AGGGG	1278	5	+	Arabidopsis thaliana	stress response element
MdGAD2	W box	TTGACC	822	6	-	Arabidopsis thaliana	WRKY transcription factor binding site
MdGAD3	ARE	AAACCA	980	6	+	Zea mays	anaerobic induction element
MdGAD3	TC-rich repeats	GTTTTCTTAC	252	9	-	Nicotiana tabacum	defense and stress responsiveness
MdGAD3	TCA-element	CCATCTTTTT	1424	9	+	Nicotiana tabacum	salicylic acid responsive element
MdGAD3	TCA	TCATCTTCAT	1107	9	+	Pisum sativum	salicylic acid responsive element
MdGAD3	STRE	AGGGG	11	5	-	Arabidopsis thaliana	stress response element
MdGAD3	STRE	AGGGG	40	5	-	Arabidopsis thaliana	stress response element
MdGAD3	STRE	AGGGG	69	5	-	Arabidopsis thaliana	stress response element
MdGAD3	STRE	AGGGG	97	5	-	Arabidopsis thaliana	stress response element
MdGAD3	STRE	AGGGG	768	5	+	Arabidopsis thaliana	stress response element
MdGAD3	STRE	AGGGG	796	5	+	Arabidopsis thaliana	stress response element
MdGAD3	STRE	AGGGG	826	5	+	Arabidopsis thaliana	stress response element
MdGAD3	WRE3	CCACCT	227	6	+	Pisum sativum	wound-responsive element
MdGAD3	WRE3	CCACCT	1128	6	-	Pisum sativum	wound-responsive element
MdGAD3	WUN-motif	AAATTACT	563	8	+	Nicotiana glutinosa	wound-responsive element
MdGAD3	W box	TTGACC	780	6	-	Arabidopsis thaliana	WRKY transcription factor binding site
MdGAD4	ABRE2	CCACGTGG	821	8	-	Zea mays	ABA Responsive Element
MdGAD4	ABRE3a	TACGTG	1271	6	+	Zea mays	ABA Responsive Element
MdGAD4	ABRE3a	TACGTG	1296	6	+	Zea mays	ABA Responsive Element
MdGAD4	ABRE4	CACGTA	1271	6	-	Zea mays	ABA Responsive Element
MdGAD4	ABRE4	CACGTA	1296	6	-	Zea mays	ABA Responsive Element
MdGAD4	AT~ABRE	TACGTGTC	1271	8	+	Arabidopsis thaliana	ABA Responsive Element
MdGAD4	ABRE	ACGTG	189	5	-	Arabidopsis thaliana	ABA Responsive Element
MdGAD4	ABRE	ACGTG	232	5	-	Arabidopsis thaliana	ABA Responsive Element
MdGAD4	ABRE	CACGTG	822	6	-	Arabidopsis thaliana	ABA Responsive Element
MdGAD4	ABRE	ACGTG	823	5	+	Arabidopsis thaliana	ABA Responsive Element
MdGAD4	ABRE	TACGTGTC	1271	8	+	Oryza sativa	ABA Responsive Element
MdGAD4	ABRE	ACGTG	1272	5	+	Arabidopsis thaliana	ABA Responsive Element
MdGAD4	ABRE	ACGTG	1297	5	+	Arabidopsis thaliana	ABA Responsive Element
MdGAD4	ARE	AAACCA	221	6	+	Zea mays	anaerobic induction element
MdGAD4	ARE	AAACCA	1376	6	+	Zea mays	anaerobic induction element
MdGAD4	MSA-like	TCAAACGGT	960	9	+	Catharanthus roseus	cell cycle regulation element
MdGAD4	ERE	ATTTTAAA	565	8	+	Nicotiana glutinos	Ethylene-responsive element
MdGAD4	ERE	ATTTTAAA	728	8	-	Nicotiana glutinos	Ethylene-responsive element
MdGAD4	ERE	ATTTTAAA	948	8	-	Nicotiana glutinos	Ethylene-responsive element
MdGAD4	ERE	ATTTTAAA	1022	8	+	Nicotiana glutinos	Ethylene-responsive element
MdGAD4	LTR	CCGAAA	511	6	+	Hordeum vulgare	low-temperature responsive element
MdGAD4	CGTCA-motif	CGTCA	622	5	-	Hordeum vulgare	MeJA-responsive element
MdGAD4	TGACG-motif	TGACG	622	5	+	Hordeum vulgare	MeJA-responsive element
MdGAD4	CAT-box	GCCACT	536	6	+	Arabidopsis thaliana	meristem expression element
MdGAD4	TCA-element	CCATCTTTTT	809	9	-	Nicotiana tabacum	salicylic acid responsive element
MdGAD4	WRE3	CCACCT	1112	6	-	Pisum sativum	wound-responsive element
MdGAD4	W box	TTGACC	542	6	+	Arabidopsis thaliana	WRKY transcription factor binding site
MdGAD5	ABRE3a	TACGTG	771	6	-	Zea mays	ABA Responsive Element
MdGAD5	ABRE3a	TACGTG	796	6	+	Zea mays	ABA Responsive Element
MdGAD5	ABRE4	CACGTA	771	6	+	Zea mays	ABA Responsive Element
MdGAD5	ABRE4	CACGTA	796	6	-	Zea mays	ABA Responsive Element
MdGAD5	ABRE	ACGTG	771	5	-	Arabidopsis thaliana	ABA Responsive Element
MdGAD5	ABRE	ACGTG	797	5	+	Arabidopsis thaliana	ABA Responsive Element
MdGAD5	ABRE	ACGTG	885	5	-	Arabidopsis thaliana	ABA Responsive Element
MdGAD5	ABRE	ACGTG	1366	5	-	Arabidopsis thaliana	ABA Responsive Element
MdGAD5	ARE	AAACCA	1487	6	-	Zea mays	anaerobic induction element
MdGAD5	TC-rich repeats	GTTTTCTTAC	1408	9	+	Nicotiana tabacum	defense and stress responsiveness
MdGAD5	ERE	ATTTTAAA	1205	8	+	Nicotiana glutinos	Ethylene-responsive element
MdGAD5	TCA-element	CCATCTTTTT	251	9	+	Nicotiana tabacum	salicylic acid responsive element
MdGAD5	STRE	AGGGG	1389	5	-	Arabidopsis thaliana	stress response element
MdGAD5	WUN-motif	AAATTTCTT	463	9	-	Nicotiana glutinosa	wound-responsive element
MdGAD5	W box	TTGACC	165	6	+	Arabidopsis thaliana	WRKY transcription factor binding site
MdGAD5	W box	TTGACC	734	6	-	Arabidopsis thaliana	WRKY transcription factor binding site
MdGABA-T1	ARE	AAACCA	326	6	+	Zea mays	anaerobic induction element
MdGABA-T1	TGA-element	AACGAC	1370	6	-	Brassica oleracea	auxin-responsive element
MdGABA-T1	GCN4_motif	TGAGTCA	461	7	+	Oryza sativa	endosperm expression element
MdGABA-T1	GCN4_motif	TGAGTCA	551	7	+	Oryza sativa	endosperm expression element
MdGABA-T1	TATC-box	TATCCCA	711	7	+	Oryza sativa	gibberellin-responsive element
MdGABA-T1	TGACG-motif	TGACG	438	5	+	Hordeum vulgare	MeJA-responsive element
MdGABA-T1	TGACG-motif	TGACG	1406	5	-	Hordeum vulgare	MeJA-responsive element
MdGABA-T1	CGTCA-motif	CGTCA	438	5	-	Hordeum vulgare	MeJA-responsive element
MdGABA-T1	CGTCA-motif	CGTCA	1406	5	+	Hordeum vulgare	MeJA-responsive element
MdGABA-T1	TCA-element	CCATCTTTTT	1157	9	-	Nicotiana tabacum	salicylic acid responsive element
MdGABA-T1	TCA	TCATCTTCAT	1257	9	-	Pisum sativum	salicylic acid responsive element
MdGABA-T1	WUN-motif	AAATTACT	63	8	+	Nicotiana glutinosa	wound-responsive element
MdGABA-T1	WUN-motif	CAATTACAT	99	9	-	Nicotiana glutinosa	wound-responsive element
MdGABA-T1	WUN-motif	AAATTACT	1487	8	-	Nicotiana glutinosa	wound-responsive element
MdGABA-T1	W box	TTGACC	255	6	+	Arabidopsis thaliana	WRKY transcription factor binding site
MdGABA-T2	ABRE	ACGTG	277	5	-	Arabidopsis thaliana	ABA Responsive Element
MdGABA-T2	ABRE	ACGTG	443	5	-	Arabidopsis thaliana	ABA Responsive Element
MdGABA-T2	TGA-element	AACGAC	889	6	-	Brassica oleracea	auxin-responsive element
MdGABA-T2	ERE	ATTTTAAA	185	8	-	Nicotiana glutinos	Ethylene-responsive element
MdGABA-T2	ERE	ATTTTAAA	333	8	-	Nicotiana glutinos	Ethylene-responsive element
MdGABA-T2	CGTCA-motif	CGTCA	838	5	+	Hordeum vulgare	MeJA-responsive element
MdGABA-T2	TGACG-motif	TGACG	838	5	-	Hordeum vulgare	MeJA-responsive element
MdGABA-T2	CCGTCC motif	CCGTCC	696	6	+	Nicotiana tabacum	meristem expression element
MdGABA-T2	CCGTCC-box	CCGTCC	696	6	+	Petroselinum hortense	meristem expression element
MdGABA-T2	TCA-element	CCATCTTTTT	1262	9	-	Nicotiana tabacum	salicylic acid responsive element
MdGABA-T2	WUN-motif	AAATTTCCT	936	9	+	Brassica oleracea	wound-responsive element
MdGABA-T2	W box	TTGACC	383	6	+	Arabidopsis thaliana	WRKY transcription factor binding site
MdGABA-T2	W box	TTGACC	893	6	+	Arabidopsis thaliana	WRKY transcription factor binding site
MdALMT1	ABRE3a	TACGTG	871	6	+	Zea mays	ABA Responsive Element
MdALMT1	ABRE4	CACGTA	871	6	-	Zea mays	ABA Responsive Element
MdALMT1	ABRE	ACGTG	872	5	+	Arabidopsis thaliana	ABA Responsive Element
MdALMT1	TGA-element	AACGAC	1269	6	+	Brassica oleracea	auxin-responsive element
MdALMT1	DRE core	GCCGAC	526	6	-	Arabidopsis thaliana	dehydration-responsive element
MdALMT1	ERE	ATTTTAAA	1222	8	+	Nicotiana glutinos	Ethylene-responsive element
MdALMT1	CGTCA-motif	CGTCA	696	5	+	Hordeum vulgare	MeJA-responsive element
MdALMT1	TGACG-motif	TGACG	696	5	-	Hordeum vulgare	MeJA-responsive element
MdALMT1	CAT-box	GCCACT	355	6	-	Arabidopsis thaliana	meristem expression element
MdALMT1	CCGTCC motif	CCGTCC	930	6	+	Nicotiana tabacum	meristem expression element
MdALMT1	CCGTCC-box	CCGTCC	930	6	+	Petroselinum hortense	meristem expression element
MdALMT1	STRE	AGGGG	128	5	-	Arabidopsis thaliana	stress response element
MdALMT1	STRE	AGGGG	436	5	-	Arabidopsis thaliana	stress response element
MdALMT1	STRE	AGGGG	647	5	-	Arabidopsis thaliana	stress response element
MdALMT1	W box	TTGACC	254	6	-	Arabidopsis thaliana	WRKY transcription factor binding site
MdALMT1	W box	TTGACC	960	6	+	Arabidopsis thaliana	WRKY transcription factor binding site
MdALMT2	ABRE	CACGTG	368	6	+	Arabidopsis thaliana	ABA Responsive Element
MdALMT2	ABRE	ACGTG	369	5	+	Arabidopsis thaliana	ABA Responsive Element
MdALMT2	ABRE	ACGTG	1137	5	-	Arabidopsis thaliana	ABA Responsive Element
MdALMT2	ARE	AAACCA	1262	6	-	Zea mays	anaerobic induction element
MdALMT2	circadian	CAAAGATATC	1246	10	-	Lycopersicon esculentum	circadian control element
MdALMT2	ERE	ATTTTAAA	834	8	+	Nicotiana glutinos	Ethylene-responsive element
MdALMT2	ERE	ATTTTAAA	1022	8	+	Nicotiana glutinos	Ethylene-responsive element
MdALMT2	ERE	ATTTTAAA	1265	8	-	Nicotiana glutinos	Ethylene-responsive element
MdALMT2	CGTCA-motif	CGTCA	1366	5	+	Hordeum vulgare	MeJA-responsive element
MdALMT2	TGACG-motif	TGACG	1366	5	-	Hordeum vulgare	MeJA-responsive element
MdALMT2	TCA-element	CCATCTTTTT	25	9	+	Nicotiana tabacum	salicylic acid responsive element
MdALMT2	TCA-element	CCATCTTTTT	320	9	+	Nicotiana tabacum	salicylic acid responsive element
MdALMT2	TCA	TCATCTTCAT	1470	9	+	Pisum sativum	salicylic acid responsive element
MdALMT2	WUN-motif	AAATTTCTT	1032	9	-	Nicotiana glutinosa	wound-responsive element
MdALMT2	WUN-motif	TAATTACTC	1127	9	+	Nicotiana glutinosa	wound-responsive element
MdALMT4	ABRE3a	TACGTG	869	6	-	Zea mays	ABA Responsive Element
MdALMT4	ABRE4	CACGTA	869	6	+	Zea mays	ABA Responsive Element
MdALMT4	ABRE	ACGTG	869	5	-	Arabidopsis thaliana	ABA Responsive Element
MdALMT4	ABRE	CGCACGTGTC	957	9	-	Hordeum vulgare	ABA Responsive Element
MdALMT4	ABRE	CACGTG	959	6	-	Arabidopsis thaliana	ABA Responsive Element
MdALMT4	ABRE	ACGTG	960	5	+	Arabidopsis thaliana	ABA Responsive Element
MdALMT4	ARE	AAACCA	512	6	-	Zea mays	anaerobic induction element
MdALMT4	ARE	AAACCA	519	6	-	Zea mays	anaerobic induction element
MdALMT4	TGA-element	AACGAC	8	6	-	Brassica oleracea	auxin-responsive element
MdALMT4	ERE	ATTTTAAA	1306	8	-	Nicotiana glutinos	Ethylene-responsive element
MdALMT4	GARE-motif	TCTGTTG	507	7	+	Brassica oleracea	gibberellin-responsive element
MdALMT4	GARE-motif	TCTGTTG	1296	7	-	Brassica oleracea	gibberellin-responsive element
MdALMT4	CGTCA-motif	CGTCA	936	5	+	Hordeum vulgare	MeJA-responsive element
MdALMT4	TGACG-motif	TGACG	936	5	-	Hordeum vulgare	MeJA-responsive element
MdALMT4	CCGTCC motif	CCGTCC	1341	6	+	Nicotiana tabacum	meristem expression element
MdALMT4	CCGTCC motif	CCGTCC	1462	6	+	Nicotiana tabacum	meristem expression element
MdALMT4	CCGTCC-box	CCGTCC	1341	6	+	Petroselinum hortense	meristem expression element
MdALMT4	CCGTCC-box	CCGTCC	1462	6	+	Petroselinum hortense	meristem expression element
MdALMT4	RY-element	CATGCATG	855	8	-	Helianthus annuus	seed-specific regulation element
MdALMT4	STRE	AGGGG	481	5	+	Arabidopsis thaliana	stress response element
MdALMT4	W box	TTGACC	12	6	+	Arabidopsis thaliana	WRKY transcription factor binding site
MdALMT4	W box	TTGACC	894	6	+	Arabidopsis thaliana	WRKY transcription factor binding site
MdALMT4	O2-site	GATGACATGG	283	9	-	Zea mays	zein metabolism regulation element
MdALMT5	ABRE	ACGTG	335	5	+	Arabidopsis thaliana	ABA Responsive Element
MdALMT5	ABRE	AACCCGG	642	7	-	Arabidopsis thaliana	ABA Responsive Element
MdALMT5	ARE	AAACCA	947	6	-	Zea mays	anaerobic induction element
MdALMT5	TGA-element	AACGAC	93	6	+	Brassica oleracea	auxin-responsive element
MdALMT5	TC-rich repeats	ATTCTCTAAC	547	9	-	Nicotiana tabacum	defense and stress responsiveness
MdALMT5	DRE core	GCCGAC	1235	6	-	Arabidopsis thaliana	dehydration-responsive element
MdALMT5	DRE1	ACCGAGA	1352	7	-	Zea mays	dehydration-responsive element
MdALMT5	P-box	CCTTTTG	108	7	-	Oryza sativa	gibberellin-responsive element
MdALMT5	CGTCA-motif	CGTCA	292	5	+	Hordeum vulgare	MeJA-responsive element
MdALMT5	TGACG-motif	TGACG	292	5	-	Hordeum vulgare	MeJA-responsive element
MdALMT5	TCA	TCATCTTCAT	1473	9	+	Pisum sativum	salicylic acid responsive element
MdALMT5	STRE	AGGGG	808	5	-	Arabidopsis thaliana	stress response element
MdALMT5	WRE3	CCACCT	885	6	+	Pisum sativum	wound-responsive element
MdALMT5	W box	TTGACC	869	6	+	Arabidopsis thaliana	WRKY transcription factor binding site
MdALMT14	ABRE3a	TACGTG	611	6	-	Zea mays	ABA Responsive Element
MdALMT14	ABRE4	CACGTA	611	6	+	Zea mays	ABA Responsive Element
MdALMT14	ABRE	ACGTG	440	5	+	Arabidopsis thaliana	ABA Responsive Element
MdALMT14	ABRE	ACGTG	611	5	-	Arabidopsis thaliana	ABA Responsive Element
MdALMT14	ABRE	ACGTG	1137	5	-	Arabidopsis thaliana	ABA Responsive Element
MdALMT14	ARE	AAACCA	1262	6	-	Zea mays	anaerobic induction element
MdALMT14	TGA-element	AACGAC	202	6	+	Brassica oleracea	auxin-responsive element
MdALMT14	circadian	CAAAGATATC	1246	10	-	Lycopersicon esculentum	circadian control element
MdALMT14	ERE	ATTTTAAA	970	8	+	Nicotiana glutinos	Ethylene-responsive element
MdALMT14	ERE	ATTTTAAA	1265	8	-	Nicotiana glutinos	Ethylene-responsive element
MdALMT14	GARE-motif	TCTGTTG	80	7	-	Brassica oleracea	gibberellin-responsive element
MdALMT14	GARE-motif	TCTGTTG	351	7	+	Brassica oleracea	gibberellin-responsive element
MdALMT14	P-box	CCTTTTG	225	7	-	Oryza sativa	gibberellin-responsive element
MdALMT14	P-box	CCTTTTG	710	7	-	Oryza sativa	gibberellin-responsive element
MdALMT14	TGACG-motif	TGACG	1366	5	-	Hordeum vulgare	MeJA-responsive element
MdALMT14	CGTCA-motif	CGTCA	1366	5	+	Hordeum vulgare	MeJA-responsive element
MdALMT14	CCGTCC motif	CCGTCC	403	6	-	Nicotiana tabacum	meristem expression element
MdALMT14	CCGTCC-box	CCGTCC	403	6	-	Petroselinum hortense	meristem expression element
MdALMT14	TCA	TCATCTTCAT	1470	9	+	Pisum sativum	salicylic acid responsive element
MdALMT14	WRE3	CCACCT	229	6	-	Pisum sativum	wound-responsive element
MdALMT14	WUN-motif	TAATTACTC	1127	9	+	Nicotiana glutinosa	wound-responsive element
MdALMT14	W box	TTGACC	644	6	-	Arabidopsis thaliana	WRKY transcription factor binding site
MdALMT14	W box	TTGACC	849	6	+	Arabidopsis thaliana	WRKY transcription factor binding site
MdALMT17	ABRE	ACGTG	1199	5	+	Arabidopsis thaliana	ABA Responsive Element
MdALMT17	TGA-element	AACGAC	243	6	+	Brassica oleracea	auxin-responsive element
MdALMT17	TC-rich repeats	GTTTTCTTAC	890	9	-	Nicotiana tabacum	defense and stress responsiveness
MdALMT17	TATC-box	TATCCCA	435	7	-	Oryza sativa	gibberellin-responsive element
MdALMT17	TATC-box	TATCCCA	655	7	-	Oryza sativa	gibberellin-responsive element
MdALMT17	P-box	CCTTTTG	1365	7	-	Oryza sativa	gibberellin-responsive element
MdALMT17	LTR	CCGAAA	480	6	-	Hordeum vulgare	low-temperature responsive element
MdALMT17	TGACG-motif	TGACG	138	5	+	Hordeum vulgare	MeJA-responsive element
MdALMT17	TGACG-motif	TGACG	225	5	+	Hordeum vulgare	MeJA-responsive element
MdALMT17	CGTCA-motif	CGTCA	138	5	-	Hordeum vulgare	MeJA-responsive element
MdALMT17	CGTCA-motif	CGTCA	225	5	-	Hordeum vulgare	MeJA-responsive element
MdALMT17	TCA-element	CCATCTTTTT	1377	9	+	Nicotiana tabacum	salicylic acid responsive element
MdALMT17	TCA-element	CCATCTTTTT	1450	9	+	Nicotiana tabacum	salicylic acid responsive element
MdALMT20	ARE	AAACCA	1369	6	+	Zea mays	anaerobic induction element
MdALMT20	ARE	AAACCA	1441	6	+	Zea mays	anaerobic induction element
MdALMT20	TC-rich repeats	ATTCTCTAAC	1234	9	-	Nicotiana tabacum	defense and stress responsiveness
MdALMT20	TC-rich repeats	GTTTTCTTAC	1363	9	-	Nicotiana tabacum	defense and stress responsiveness
MdALMT20	ERE	ATTTCATA	279	8	+	Nicotiana glutinos	Ethylene-responsive element
MdALMT20	ERE	ATTTCATA	323	8	+	Nicotiana glutinos	Ethylene-responsive element
MdALMT20	TATC-box	TATCCCA	1045	7	-	Oryza sativa	gibberellin-responsive element
MdALMT20	P-box	CCTTTTG	40	7	+	Oryza sativa	gibberellin-responsive element
MdALMT20	CGTCA-motif	CGTCA	396	5	+	Hordeum vulgare	MeJA-responsive element
MdALMT20	TGACG-motif	TGACG	396	5	-	Hordeum vulgare	MeJA-responsive element
MdALMT20	CAT-box	GCCACT	596	6	+	Arabidopsis thaliana	meristem expression element
MdALMT20	TCA-element	CCATCTTTTT	1444	9	+	Nicotiana tabacum	salicylic acid responsive element
MdALMT20	STRE	AGGGG	1282	5	-	Arabidopsis thaliana	stress response element
MdALMT20	STRE	AGGGG	1336	5	-	Arabidopsis thaliana	stress response element
MdALMT20	WRE3	CCACCT	661	6	-	Pisum sativum	wound-responsive element
MdALMT20	WUN-motif	AAATTACT	515	8	-	Nicotiana glutinosa	wound-responsive element
MdALMT20	W box	TTGACC	566	6	+	Arabidopsis thaliana	WRKY transcription factor binding site
MdGAT1	ARE	AAACCA	200	6	+	Zea mays	anaerobic induction element
MdGAT1	ARE	AAACCA	378	6	+	Zea mays	anaerobic induction element
MdGAT1	ARE	AAACCA	1297	6	+	Zea mays	anaerobic induction element
MdGAT1	circadian	CAAAGATATC	631	9	+	Lycopersicon esculentum	circadian control element
MdGAT1	LTR	CCGAAA	823	6	-	Hordeum vulgare	low-temperature responsive element
MdGAT1	LTR	CCGAAA	884	6	-	Hordeum vulgare	low-temperature responsive element
MdGAT1	STRE	AGGGG	997	5	-	Arabidopsis thaliana	stress response element
MdGAT1	STRE	AGGGG	1192	5	+	Arabidopsis thaliana	stress response element
MdGAT2	ABRE	AACCCGG	311	7	+	Arabidopsis thaliana	ABA Responsive Element
MdGAT2	ABRE	ACGTG	1347	5	+	Arabidopsis thaliana	ABA Responsive Element
MdGAT2	AuxRR-core	GGTCCAT	1483	7	-	Nicotiana tabacum	auxin-responsive element
MdGAT2	MSA-like	(T/C)C(T/C)AACGG(T/C)(T/C)A	812	8.5	+	Catharanthus roseus	cell cycle regulation element
MdGAT2	ERE	ATTTTAAA	219	8	+	Nicotiana glutinos	Ethylene-responsive element
MdGAT2	ERE	ATTTTAAA	1321	8	-	Nicotiana glutinos	Ethylene-responsive element
MdGAT2	LTR	CCGAAA	432	6	-	Hordeum vulgare	low-temperature responsive element
MdGAT2	TGACG-motif	TGACG	1345	5	+	Hordeum vulgare	MeJA-responsive element
MdGAT2	CGTCA-motif	CGTCA	1345	5	-	Hordeum vulgare	MeJA-responsive element
MdGAT2	STRE	AGGGG	1215	5	+	Arabidopsis thaliana	stress response element
MdGAT2	STRE	AGGGG	1427	5	+	Arabidopsis thaliana	stress response element
MdGAT2	W box	TTGACC	884	6	+	Arabidopsis thaliana	WRKY transcription factor binding site
MdGAT3	ABRE3a	TACGTG	889	6	-	Zea mays	ABA Responsive Element
MdGAT3	ABRE4	CACGTA	889	6	+	Zea mays	ABA Responsive Element
MdGAT3	ABRE	ACGTG	889	5	-	Arabidopsis thaliana	ABA Responsive Element
MdGAT3	TC-rich repeats	ATTCTCTAAC	1184	9	+	Nicotiana tabacum	defense and stress responsiveness
MdGAT3	TC-rich repeats	ATTCTCTAAC	1264	9	-	Nicotiana tabacum	defense and stress responsiveness
MdGAT3	GCN4_motif	TGAGTCA	476	7	-	Oryza sativa	endosperm expression element
MdGAT3	ERE	ATTTTAAA	369	8	-	Nicotiana glutinos	Ethylene-responsive element
MdGAT3	P-box	CCTTTTG	1317	7	-	Oryza sativa	gibberellin-responsive element
MdGAT3	CGTCA-motif	CGTCA	1063	5	-	Hordeum vulgare	MeJA-responsive element
MdGAT3	TGACG-motif	TGACG	1063	5	+	Hordeum vulgare	MeJA-responsive element
MdGAT3	STRE	AGGGG	365	5	-	Arabidopsis thaliana	stress response element
MdGAT3	STRE	AGGGG	511	5	-	Arabidopsis thaliana	stress response element
MdGAT3	STRE	AGGGG	952	5	-	Arabidopsis thaliana	stress response element
MdGAT3	STRE	AGGGG	1218	5	+	Arabidopsis thaliana	stress response element
MdGAT3	STRE	AGGGG	1245	5	+	Arabidopsis thaliana	stress response element
MdGAT3	STRE	AGGGG	1441	5	-	Arabidopsis thaliana	stress response element
MdGAT3	WRE3	CCACCT	1112	6	+	Pisum sativum	wound-responsive element
MdGAT3	WUN-motif	AAATTACTA	898	9	+	Nicotiana glutinosa	wound-responsive element
MdGAT4	ABRE3a	TACGTG	430	6	+	Zea mays	ABA Responsive Element
MdGAT4	ABRE3a	TACGTG	1012	6	+	Zea mays	ABA Responsive Element
MdGAT4	ABRE4	CACGTA	430	6	-	Zea mays	ABA Responsive Element
MdGAT4	ABRE4	CACGTA	1012	6	-	Zea mays	ABA Responsive Element
MdGAT4	ABRE	CGTACGTGCA	428	9	+	Hordeum vulgare	ABA Responsive Element
MdGAT4	ABRE	ACGTG	431	5	+	Arabidopsis thaliana	ABA Responsive Element
MdGAT4	ABRE	ACGTG	504	5	-	Arabidopsis thaliana	ABA Responsive Element
MdGAT4	ABRE	ACGTG	1013	5	+	Arabidopsis thaliana	ABA Responsive Element
MdGAT4	ARE	AAACCA	1084	6	+	Zea mays	anaerobic induction element
MdGAT4	ARE	AAACCA	1374	6	+	Zea mays	anaerobic induction element
MdGAT4	TGA-element	AACGAC	158	6	+	Brassica oleracea	auxin-responsive element
MdGAT4	AuxRR-core	GGTCCAT	1135	7	+	Nicotiana tabacum	auxin-responsive element
MdGAT4	MSA-like	(T/C)C(T/C)AACGG(T/C)(T/C)A	1018	8.5	-	Catharanthus roseus	cell cycle regulation element
MdGAT4	circadian	CAAAGATATC	296	9	+	Lycopersicon esculentum	circadian control element
MdGAT4	ERE	ATTTCATA	334	8	-	Nicotiana glutinos	Ethylene-responsive element
MdGAT4	ERE	ATTTTAAA	761	8	-	Nicotiana glutinos	Ethylene-responsive element
MdGAT4	ERE	ATTTTAAA	786	8	-	Nicotiana glutinos	Ethylene-responsive element
MdGAT4	CGTCA-motif	CGTCA	506	5	+	Hordeum vulgare	MeJA-responsive element
MdGAT4	TGACG-motif	TGACG	506	5	-	Hordeum vulgare	MeJA-responsive element
MdGAT4	CAT-box	GCCACT	1313	6	-	Arabidopsis thaliana	meristem expression element
MdGAT4	STRE	AGGGG	913	5	-	Arabidopsis thaliana	stress response element
MdGAT4	STRE	AGGGG	1403	5	+	Arabidopsis thaliana	stress response element
MdGAT4	O2-site	GTTGACGTGA	503	9	-	Zea mays	zein metabolism regulation element
MdGAT5	ABRE	GCCGCGTGGC	20	9	+	Oryza sativa	ABA Responsive Element
MdGAT5	ABRE	ACGTG	987	5	+	Arabidopsis thaliana	ABA Responsive Element
MdGAT5	ABRE	CACGTG	1030	6	-	Arabidopsis thaliana	ABA Responsive Element
MdGAT5	ABRE	ACGTG	1031	5	+	Arabidopsis thaliana	ABA Responsive Element
MdGAT5	ABRE	CACGTG	1066	6	-	Arabidopsis thaliana	ABA Responsive Element
MdGAT5	ABRE	ACGTG	1067	5	+	Arabidopsis thaliana	ABA Responsive Element
MdGAT5	ARE	AAACCA	743	6	+	Zea mays	anaerobic induction element
MdGAT5	DRE core	GCCGAC	983	6	+	Arabidopsis thaliana	dehydration-responsive element
MdGAT5	DRE core	GCCGAC	996	6	+	Arabidopsis thaliana	dehydration-responsive element
MdGAT5	DRE core	GCCGAC	1035	6	+	Arabidopsis thaliana	dehydration-responsive element
MdGAT5	DRE core	GCCGAC	1184	6	+	Arabidopsis thaliana	dehydration-responsive element
MdGAT5	ERE	ATTTCATA	607	8	+	Nicotiana glutinos	Ethylene-responsive element
MdGAT5	GARE-motif	TCTGTTG	402	7	-	Brassica oleracea	gibberellin-responsive element
MdGAT5	LTR	CCGAAA	195	6	+	Hordeum vulgare	low-temperature responsive element
MdGAT5	TGACG-motif	TGACG	1412	5	-	Hordeum vulgare	MeJA-responsive element
MdGAT5	CGTCA-motif	CGTCA	1412	5	+	Hordeum vulgare	MeJA-responsive element
MdGAT5	CAT-box	GCCACT	1002	6	+	Arabidopsis thaliana	meristem expression element
MdGAT5	STRE	AGGGG	12	5	+	Arabidopsis thaliana	stress response element
MdGAT5	STRE	AGGGG	60	5	+	Arabidopsis thaliana	stress response element
MdGAT5	STRE	AGGGG	282	5	-	Arabidopsis thaliana	stress response element
MdGAT5	STRE	AGGGG	338	5	-	Arabidopsis thaliana	stress response element
MdGAT5	STRE	AGGGG	389	5	-	Arabidopsis thaliana	stress response element
MdGAT5	STRE	AGGGG	936	5	+	Arabidopsis thaliana	stress response element
MdGAT5	WRE3	CCACCT	346	6	+	Pisum sativum	wound-responsive element
MdGAT5	W box	TTGACC	1353	6	-	Arabidopsis thaliana	WRKY transcription factor binding site
MdGAT6	ABRE	ACGTG	174	5	+	Arabidopsis thaliana	ABA Responsive Element
MdGAT6	ABRE	CACGTG	217	6	+	Arabidopsis thaliana	ABA Responsive Element
MdGAT6	ABRE	ACGTG	218	5	+	Arabidopsis thaliana	ABA Responsive Element
MdGAT6	ABRE	CACGTG	253	6	+	Arabidopsis thaliana	ABA Responsive Element
MdGAT6	ABRE	ACGTG	254	5	+	Arabidopsis thaliana	ABA Responsive Element
MdGAT6	ARE	AAACCA	883	6	-	Zea mays	anaerobic induction element
MdGAT6	ARE	AAACCA	953	6	-	Zea mays	anaerobic induction element
MdGAT6	circadian	CAAAGATATC	1011	9	+	Lycopersicon esculentum	circadian control element
MdGAT6	DRE core	GCCGAC	170	6	+	Arabidopsis thaliana	dehydration-responsive element
MdGAT6	DRE core	GCCGAC	183	6	+	Arabidopsis thaliana	dehydration-responsive element
MdGAT6	DRE core	GCCGAC	222	6	+	Arabidopsis thaliana	dehydration-responsive element
MdGAT6	DRE core	GCCGAC	371	6	+	Arabidopsis thaliana	dehydration-responsive element
MdGAT6	TGACG-motif	TGACG	599	5	-	Hordeum vulgare	MeJA-responsive element
MdGAT6	TGACG-motif	TGACG	762	5	+	Hordeum vulgare	MeJA-responsive element
MdGAT6	TGACG-motif	TGACG	1287	5	-	Hordeum vulgare	MeJA-responsive element
MdGAT6	CGTCA-motif	CGTCA	599	5	+	Hordeum vulgare	MeJA-responsive element
MdGAT6	CGTCA-motif	CGTCA	762	5	-	Hordeum vulgare	MeJA-responsive element
MdGAT6	CGTCA-motif	CGTCA	1287	5	+	Hordeum vulgare	MeJA-responsive element
MdGAT6	CAT-box	GCCACT	189	6	+	Arabidopsis thaliana	meristem expression element
MdGAT6	TCA	TCATCTTCAT	752	9	-	Pisum sativum	salicylic acid responsive element
MdGAT6	TCA	TCATCTTCAT	755	9	-	Pisum sativum	salicylic acid responsive element
MdGAT6	RY-element	CATGCATG	1145	8	-	Helianthus annuus	seed-specific regulation element
MdGAT6	STRE	AGGGG	123	5	+	Arabidopsis thaliana	stress response element
MdGAT6	STRE	AGGGG	1057	5	-	Arabidopsis thaliana	stress response element
MdGAT6	STRE	AGGGG	1298	5	-	Arabidopsis thaliana	stress response element
MdGAT6	W box	TTGACC	540	6	-	Arabidopsis thaliana	WRKY transcription factor binding site
MdGAT6	O2-site	GATGA(C/T)(A/G)TG(A/G)	778	8	+	Zea mays	zein metabolism regulation element
MdGAT7	ABRE3a	TACGTG	30	6	-	Zea mays	ABA Responsive Element
MdGAT7	ABRE4	CACGTA	30	6	+	Zea mays	ABA Responsive Element
MdGAT7	ABRE	ACGTG	30	5	-	Arabidopsis thaliana	ABA Responsive Element
MdGAT7	ABRE	CACGTG	799	6	-	Arabidopsis thaliana	ABA Responsive Element
MdGAT7	ABRE	ACGTG	800	5	+	Arabidopsis thaliana	ABA Responsive Element
MdGAT7	ARE	AAACCA	177	6	-	Zea mays	anaerobic induction element
MdGAT7	ARE	AAACCA	391	6	+	Zea mays	anaerobic induction element
MdGAT7	AuxRE	TGTCTCAATAAG	1387	11	-	Glycine max	auxin-responsive element
MdGAT7	TC-rich repeats	GTTTTCTTAC	1252	9	+	Nicotiana tabacum	defense and stress responsiveness
MdGAT7	GCN4_motif	TGAGTCA	663	7	+	Oryza sativa	endosperm expression element
MdGAT7	ERE	ATTTTAAA	945	8	+	Nicotiana glutinos	Ethylene-responsive element
MdGAT7	ERE	ATTTCATA	1026	8	+	Nicotiana glutinos	Ethylene-responsive element
MdGAT7	P-box	CCTTTTG	876	7	-	Oryza sativa	gibberellin-responsive element
MdGAT7	CGTCA-motif	CGTCA	705	5	-	Hordeum vulgare	MeJA-responsive element
MdGAT7	TGACG-motif	TGACG	705	5	+	Hordeum vulgare	MeJA-responsive element
MdGAT7	CCGTCC motif	CCGTCC	352	6	-	Nicotiana tabacum	meristem expression element
MdGAT7	CCGTCC-box	CCGTCC	352	6	-	Petroselinum hortense	meristem expression element
MdGAT7	TCA-element	TCAGAAGAGG	1465	9	+	Brassica oleracea	salicylic acid responsive element
MdGAT7	STRE	AGGGG	6	5	-	Arabidopsis thaliana	stress response element
MdGAT7	STRE	AGGGG	519	5	+	Arabidopsis thaliana	stress response element
MdGAT7	WRE3	CCACCT	112	6	+	Pisum sativum	wound-responsive element
MdGAT7	WRE3	CCACCT	768	6	-	Pisum sativum	wound-responsive element
MdGAT7	O2-site	GATGATGTGG	764	9	+	Zea mays	zein metabolism regulation element
MdGAT8	ABRE	ACGTG	304	5	-	Arabidopsis thaliana	ABA Responsive Element
MdGAT8	ABRE	CACGTG	418	6	+	Arabidopsis thaliana	ABA Responsive Element
MdGAT8	ABRE	ACGTG	419	5	+	Arabidopsis thaliana	ABA Responsive Element
MdGAT8	ABRE	GACACGTGGC	479	9	+	Triticum aestivum	ABA Responsive Element
MdGAT8	ARE	AAACCA	928	6	-	Zea mays	anaerobic induction element
MdGAT8	DRE core	GCCGAC	409	6	-	Arabidopsis thaliana	dehydration-responsive element
MdGAT8	GARE-motif	TCTGTTG	1058	7	+	Brassica oleracea	gibberellin-responsive element
MdGAT8	LTR	CCGAAA	11	6	-	Hordeum vulgare	low-temperature responsive element
MdGAT8	LTR	CCGAAA	224	6	-	Hordeum vulgare	low-temperature responsive element
MdGAT8	LTR	CCGAAA	1365	6	+	Hordeum vulgare	low-temperature responsive element
MdGAT8	CAT-box	GCCACT	876	6	-	Arabidopsis thaliana	meristem expression element
MdGAT8	TCA-element	CCATCTTTTT	945	9	+	Nicotiana tabacum	salicylic acid responsive element
MdGAT8	STRE	AGGGG	153	5	-	Arabidopsis thaliana	stress response element
MdGAT8	WUN-motif	AAATTACT	1169	8	+	Nicotiana glutinosa	wound-responsive element
MdGAT9	ABRE	ACGTG	997	5	-	Arabidopsis thaliana	ABA Responsive Element
MdGAT9	ABRE	ACGTG	1070	5	+	Arabidopsis thaliana	ABA Responsive Element
MdGAT9	ARE	AAACCA	786	6	+	Zea mays	anaerobic induction element
MdGAT9	AuxRR-core	GGTCCAT	923	7	-	Nicotiana tabacum	auxin-responsive element
MdGAT9	TC-rich repeats	ATTCTCTAAC	1336	9	-	Nicotiana tabacum	defense and stress responsiveness
MdGAT9	DRE core	GCCGAC	1479	6	-	Arabidopsis thaliana	dehydration-responsive element
MdGAT9	TGACG-motif	TGACG	40	5	-	Hordeum vulgare	MeJA-responsive element
MdGAT9	TGACG-motif	TGACG	1068	5	+	Hordeum vulgare	MeJA-responsive element
MdGAT9	TGACG-motif	TGACG	1415	5	+	Hordeum vulgare	MeJA-responsive element
MdGAT9	CGTCA-motif	CGTCA	40	5	+	Hordeum vulgare	MeJA-responsive element
MdGAT9	CGTCA-motif	CGTCA	1068	5	-	Hordeum vulgare	MeJA-responsive element
MdGAT9	CGTCA-motif	CGTCA	1415	5	-	Hordeum vulgare	MeJA-responsive element
MdGAT9	CAT-box	GCCACT	1234	6	+	Arabidopsis thaliana	meristem expression element
MdGAT9	TCA	TCATCTTCAT	1414	9	-	Pisum sativum	salicylic acid responsive element
MdGAT9	STRE	AGGGG	103	5	-	Arabidopsis thaliana	stress response element
MdGAT9	WRE3	CCACCT	133	6	+	Pisum sativum	wound-responsive element
MdGAT9	WUN-motif	TAATTACTC	328	9	-	Nicotiana glutinosa	wound-responsive element
MdGAT10	ABRE	ACGTG	298	5	-	Arabidopsis thaliana	ABA Responsive Element
MdGAT10	ARE	AAACCA	920	6	-	Zea mays	anaerobic induction element
MdGAT10	ARE	AAACCA	1256	6	+	Zea mays	anaerobic induction element
MdGAT10	TGA-element	AACGAC	1070	6	+	Brassica oleracea	auxin-responsive element
MdGAT10	TC-rich repeats	ATTCTCTAAC	1226	9	-	Nicotiana tabacum	defense and stress responsiveness
MdGAT10	GCN4_motif	TGAGTCA	329	7	+	Oryza sativa	endosperm expression element
MdGAT10	ERE	ATTTTAAA	923	8	-	Nicotiana glutinos	Ethylene-responsive element
MdGAT10	LTR	CCGAAA	989	6	-	Hordeum vulgare	low-temperature responsive element
MdGAT10	CAT-box	GCCACT	563	6	-	Arabidopsis thaliana	meristem expression element
MdGAT10	TCA	TCATCTTCAT	268	9	-	Pisum sativum	salicylic acid responsive element
MdGAT10	TCA	TCATCTTCAT	427	9	+	Pisum sativum	salicylic acid responsive element
MdGAT10	STRE	AGGGG	131	5	+	Arabidopsis thaliana	stress response element
MdGAT10	STRE	AGGGG	765	5	-	Arabidopsis thaliana	stress response element
MdGAT10	WRE3	CCACCT	1259	6	+	Pisum sativum	wound-responsive element
MdGAT10	W box	TTGACC	134	6	-	Arabidopsis thaliana	WRKY transcription factor binding site
